# Supplementary material for: Survival-Related Genes on Chromosomes 6 and 17 in Medulloblastoma
Source: Int J Mol Sci. 2024 Jul 9;25(14):7506. doi: 10.3390/ijms25147506 (PMC11277021; doi:10.3390/ijms25147506)
Supplement: Supplementary file 1 [file ijms-25-07506-s001.zip]

Archive with 3 entries (3 files):
- supplementary figures.pdf
- Supplementary Table 1 Cox proportional hazards regression.xlsx
- supplementary Table 2 GO enrichment analysis SRGs.xls
