# Supplementary material for: Survival-Related Genes on Chromosomes 6 and 17 in Medulloblastoma
Source: Int J Mol Sci. 2024 Jul 9;25(14):7506. doi: 10.3390/ijms25147506 (PMC11277021; doi:10.3390/ijms25147506)
Supplement: Supplementary file 1 [file ijms-25-07506-s001.zip › Supplementary Table 1 Cox proportional hazards regression.xlsx]

## Sheet: Sheet1
	Variable	Term	Beta	StandardError	Z	P	LRT	Wald	LogRank	HR	HRlower	HRupper	P.adjust	LRT.adjust	Wald.adjust	LogRank.adjust	Chromosome location
843	POLR1A	POLR1A	0.284907	0.0858407	3.31902	0.000903337	0.000836161	0.00096114	0.00105155	1.32964	1.12374	1.57326	0.0395625	0.0189745	0.0215466	0.0220837	10p11.1
323	CCNY	CCNY	0.319164	0.0805794	3.96086	7.46798e-05	9.06924e-05	0.000115853	0.000120599	1.37598	1.17496	1.61139	0.00853616	0.00497407	0.00606484	0.00621861	10p11.21
933	CACNB2	CACNB2	0.248811	0.0767577	3.24151	0.00118898	0.00131524	0.00119406	0.00110975	1.2825	1.10337	1.49071	0.0470493	0.0240668	0.024289	0.0229407	10p12
358	PDSS1	PDSS1	0.327166	0.0836473	3.91126	9.1816e-05	9.46991e-05	0.000123324	0.000141522	1.38703	1.1773	1.63413	0.00948555	0.00510662	0.00627149	0.00682112	10p12.1
579	MASTL	MASTL	0.279088	0.0782473	3.56674	0.000361451	0.000384292	0.000437492	0.000434981	1.32192	1.13397	1.54103	0.023048	0.0121345	0.0135511	0.0135097	10p12.1
177	PLXDC2	PLXDC2	-0.3197	0.0732025	-4.36734	1.25766e-05	2.19228e-05	1.7895e-05	1.52177e-05	0.726367	0.629283	0.838428	0.00262333	0.00213601	0.00180585	0.00161448	10p12.31
411	CUBN	CUBN	-0.345407	0.0907666	-3.80544	0.000141555	6.95595e-05	0.000192872	0.000192278	0.707932	0.592558	0.845771	0.0127158	0.00421006	0.00834885	0.00833101	10p13
575	MCM10	MCM10	0.292644	0.0819106	3.57272	0.000353293	0.000311234	0.000397878	0.000427134	1.33997	1.14122	1.57332	0.022693	0.0108199	0.0129413	0.0133438	10p13
648	TRDMT1	TRDMT1	-0.278615	0.0796825	-3.49656	0.000471294	0.000460423	0.000598733	0.000575345	0.756831	0.647401	0.884759	0.0268201	0.0134911	0.0163259	0.0157814	10p13
705	GATA3	GATA3	0.25538	0.0743942	3.4328	0.000597381	0.000999788	0.000692148	0.000754923	1.29095	1.1158	1.4936	0.0311234	0.0207062	0.0179453	0.0189089	10p14
940	NUDT5	NUDT5	0.267156	0.0825581	3.23597	0.00121228	0.00122903	0.00136708	0.00138281	1.30624	1.11109	1.53567	0.0476143	0.0230802	0.0262059	0.0260558	10p14
605	ASB13	ASB13	-0.302006	0.0853562	-3.53819	0.000402887	0.000268932	0.000471692	0.000505399	0.739334	0.625439	0.873969	0.0244884	0.010023	0.0142278	0.0147855	10p15.1
775	HNRNPF	HNRNPF	0.279572	0.0831205	3.36346	0.00076972	0.000729263	0.000839521	0.000808706	1.32256	1.12374	1.55657	0.036416	0.0176895	0.0199952	0.0195146	10q11.21
485	CTNNA3	CTNNA3	0.263888	0.0714668	3.69246	0.000222094	0.00052396	0.000300471	0.000286369	1.30198	1.13181	1.49774	0.0169021	0.0145012	0.0109825	0.0105516	10q21.3
80	COL13A1	COL13A1	-0.495642	0.101971	-4.86064	1.17007e-06	2.22512e-07	1.65121e-06	1.3644e-06	0.60918	0.498825	0.743948	0.000535062	0.00019449	0.000371723	0.000335825	10q22.1
721	PLA2G12B	PLA2G12B	0.258663	0.0756163	3.42073	0.000624528	0.00112398	0.000645567	0.000733141	1.2952	1.11679	1.50211	0.03198	0.0221829	0.0170733	0.0186559	10q22.1
914	TBATA	TBATA	0.255868	0.0784749	3.26051	0.00111211	0.00117665	0.00122026	0.00117131	1.29158	1.10745	1.50633	0.0449226	0.0227207	0.0246718	0.0237114	10q22.1
632	MYOZ1	MYOZ1	-0.40765	0.115912	-3.51689	0.000436638	6.21541e-05	0.000535534	0.000447402	0.665212	0.530024	0.834881	0.0255074	0.00388937	0.0153576	0.0136666	10q22.2
686	ZMIZ1	ZMIZ1	-0.276483	0.080014	-3.45543	0.000549406	0.000712372	0.000544166	0.000513238	0.758446	0.648361	0.887223	0.029574	0.0173948	0.0154543	0.0149203	10q22.3
236	CCSER2	CCSER2	-0.375372	0.0893936	-4.19909	2.67991e-05	1.61611e-05	3.9904e-05	3.75341e-05	0.687034	0.576615	0.818597	0.00419248	0.00178643	0.00299582	0.00285135	10q23.1
907	BMPR1A	BMPR1A	-0.259538	0.0795156	-3.26399	0.00109854	0.00118238	0.00129989	0.00132652	0.771408	0.660085	0.901504	0.0447168	0.0227836	0.0253274	0.0254598	10q23.2
111	CNNM1	CNNM1	0.332921	0.0714634	4.65863	3.18324e-06	1.07914e-05	5.14928e-06	4.50993e-06	1.39504	1.21271	1.60478	0.00105879	0.00144355	0.000836855	0.000785409	10q24.2
295	LOXL4	LOXL4	0.28908	0.0719305	4.01887	5.84772e-05	0.00023278	6.85298e-05	7.24346e-05	1.3352	1.15963	1.53735	0.00731857	0.00910405	0.00439257	0.00455513	10q24.2
881	C10orf62	C10orf62	-0.276732	0.0842586	-3.28431	0.00102232	0.000852452	0.00113773	0.00117272	0.758258	0.64283	0.894413	0.0428424	0.019125	0.0234403	0.0237114	10q24.2
669	BLOC1S2	BLOC1S2	-0.277991	0.0800829	-3.47128	0.000517974	0.000551776	0.00056872	0.000556253	0.757304	0.647297	0.886007	0.0284367	0.0147034	0.0159013	0.01548	10q24.31
480	CNNM2	CNNM2	-0.289901	0.0784298	-3.69631	0.000218754	0.000247325	0.000293645	0.000281269	0.748338	0.641709	0.872684	0.0167901	0.00937499	0.0108198	0.0104471	10q24.32
553	SUFU	SUFU	-0.277354	0.0769987	-3.60206	0.000315706	0.000461898	0.000345524	0.000378599	0.757786	0.651636	0.881228	0.0210775	0.013509	0.0119222	0.012458	10q24.32
700	FBXW4	FBXW4	-0.283938	0.0825576	-3.43927	0.000583288	0.000613651	0.000629997	0.000693654	0.752813	0.640345	0.885035	0.0307643	0.0157535	0.0167814	0.0180096	10q24.32
32	INA	INA	-0.385853	0.074195	-5.20053	1.98718e-07	9.47154e-07	4.77757e-07	4.37873e-07	0.67987	0.587856	0.786287	0.000225949	0.000349689	0.000232089	0.000200914	10q24.33
715	TAF5	TAF5	0.284866	0.0831245	3.42699	0.000610319	0.000539477	0.000697584	0.000640791	1.32958	1.12969	1.56485	0.0315166	0.0146396	0.0180609	0.0170447	10q24.33
847	PCSK1N	PCSK1N	-0.265304	0.0799902	-3.31671	0.000910844	0.000831077	0.000970406	0.00102638	0.766973	0.65568	0.897155	0.0397029	0.0189267	0.0215828	0.0219657	10q24.33
924	SMNDC1	SMNDC1	-0.272672	0.0838898	-3.25036	0.00115261	0.00107757	0.00128527	0.00129664	0.761343	0.645912	0.897403	0.0460047	0.0216295	0.0251335	0.0250965	10q25.2
520	FHIP2A	FHIP2A	-0.28057	0.0771848	-3.63504	0.000277937	0.000404907	0.00033032	0.000314371	0.755353	0.649307	0.878719	0.0197335	0.0125202	0.0115853	0.0111817	10q25.3
944	FAM204A	FAM204A	-0.255266	0.0789766	-3.23217	0.00122854	0.00129027	0.00130409	0.00127451	0.774711	0.663612	0.904408	0.0480253	0.0237945	0.0253671	0.0248706	10q26.11
388	WDR11	WDR11	-0.316101	0.0822032	-3.84536	0.000120374	0.000139176	0.000129852	0.00012914	0.728986	0.620508	0.856427	0.0114541	0.00652078	0.00651375	0.00641054	10q26.12
202	ATE1	ATE1	-0.33029	0.076715	-4.30541	1.66674e-05	3.03584e-05	2.26747e-05	2.15458e-05	0.718715	0.618382	0.835328	0.00304633	0.00250185	0.00207215	0.00203967	10q26.13
381	EEF1AKMT2	EEF1AKMT2	-0.285725	0.073942	-3.86419	0.000111461	0.000171173	0.000146602	0.000137147	0.751469	0.650087	0.868661	0.0108009	0.00755947	0.00701106	0.0067155	10q26.13
524	OAT	OAT	-0.251251	0.0692055	-3.63051	0.000282865	0.000546345	0.000353163	0.000325764	0.777827	0.679165	0.890822	0.0199514	0.0146969	0.0120953	0.0114327	10q26.13
525	ADAM12	ADAM12	-0.352344	0.0971049	-3.62849	0.000285089	9.01886e-05	0.000365677	0.000336186	0.703039	0.581197	0.850423	0.0200485	0.0049698	0.0123634	0.0117094	10q26.2
119	TCERG1L	TCERG1L	-0.457538	0.09933	-4.60624	4.10023e-06	1.53344e-06	8.95085e-06	6.30051e-06	0.63284	0.520888	0.768854	0.0012721	0.000439006	0.00124235	0.000961218	10q26.3
610	PPP2R2D	PPP2R2D	-0.266711	0.0753895	-3.53777	0.000403517	0.000507698	0.000426533	0.000415485	0.765894	0.660689	0.887852	0.0244884	0.0142292	0.0134542	0.0131056	10q26.3
372	RAPSN	RAPSN	0.30627	0.0788171	3.88583	0.000101981	0.00033289	0.000115063	0.000137147	1.35835	1.16392	1.58526	0.0101213	0.0112755	0.00606484	0.0067155	11p11.2
759	CHRM4	CHRM4	-0.305373	0.0904017	-3.37796	0.000730257	0.000394553	0.000787487	0.00078691	0.736848	0.617203	0.879687	0.0355219	0.0122824	0.0194899	0.0193266	11p11.2
768	C11orf96	C11orf96	0.258041	0.0765465	3.37104	0.000748852	0.0010196	0.000779421	0.000744443	1.29439	1.11406	1.50391	0.0359995	0.0209232	0.019391	0.0188029	11p11.2
271	FSHB	FSHB	0.221825	0.0543199	4.08367	4.43306e-05	0.00102	3.8831e-05	9.73223e-05	1.24835	1.12228	1.38859	0.00601723	0.0209232	0.00293778	0.0054607	11p14.1
5	MYOD1	MYOD1	0.369872	0.0596353	6.20223	5.56681e-10	8.15607e-07	7.879e-10	1.65387e-09	1.44755	1.28787	1.62703	4.11053e-06	0.000342087	2.90893e-06	5.08842e-06	11p15.1
148	UEVLD	UEVLD	-0.344237	0.0769126	-4.47569	7.61658e-06	1.49132e-05	1.2204e-05	1.1129e-05	0.708761	0.609581	0.824077	0.00192558	0.00170992	0.00144414	0.00130855	11p15.1
503	ABCC8	ABCC8	-0.284927	0.0778157	-3.66155	0.000250689	0.000280431	0.000257475	0.000232166	0.752069	0.645686	0.875981	0.0184005	0.0101898	0.00990207	0.00919074	11p15.1
151	RIC3	RIC3	-0.349237	0.0782453	-4.46336	8.06825e-06	2.98293e-05	1.16685e-05	1.36446e-05	0.705226	0.604958	0.822111	0.00196475	0.0024804	0.0014265	0.00151735	11p15.4
309	CARS1	CARS1	0.30548	0.0767704	3.97914	6.91636e-05	0.000110445	8.61741e-05	8.78298e-05	1.35728	1.16767	1.57767	0.00826382	0.00560115	0.00505516	0.00513082	11p15.4
331	LMO1	LMO1	0.246731	0.0624067	3.9536	7.69843e-05	0.00031001	8.74124e-05	7.20502e-05	1.27983	1.13249	1.44635	0.00858689	0.0107977	0.00509033	0.00455513	11p15.4
511	OR51G2	OR51G2	0.285189	0.0780875	3.65218	0.000260027	0.000342367	0.000320414	0.000296966	1.33001	1.14127	1.54997	0.0187749	0.0113699	0.0114629	0.010749	11p15.4
538	ASCL3	ASCL3	0.269174	0.0744483	3.61558	0.000299675	0.000446166	0.000375385	0.000406228	1.30888	1.13118	1.51451	0.0204121	0.0131569	0.0125536	0.0130028	11p15.4
38	SSRP1	SSRP1	0.284593	0.055396	5.13742	2.78534e-07	8.08e-06	6.7779e-07	1.16662e-06	1.32922	1.19246	1.48167	0.000274462	0.00120288	0.000240098	0.000303321	11q12.1
95	P2RX3	P2RX3	0.29267	0.0618131	4.73475	2.19325e-06	3.79004e-05	6.50572e-06	5.21746e-06	1.34	1.18711	1.51259	0.000852367	0.00288616	0.00100921	0.000850525	11q12.1
635	YPEL4	YPEL4	-0.288678	0.0821152	-3.51553	0.00043888	0.000345288	0.000471253	0.000448441	0.749253	0.63787	0.880086	0.0255215	0.0114025	0.0142278	0.0136666	11q12.1
22	PRPF19	PRPF19	0.446642	0.0828735	5.38945	7.06743e-08	1.19731e-07	1.27081e-07	1.64576e-07	1.56306	1.32872	1.83872	0.000113448	0.000117212	0.000103693	0.000116849	11q12.2
340	MYRF.AS1	MYRF.AS1	-0.338311	0.0858858	-3.93908	8.17933e-05	8.52907e-05	0.00011072	0.000109611	0.712973	0.602514	0.843683	0.00888179	0.0048002	0.00589016	0.00593379	11q12.2
939	DDB1	DDB1	0.251684	0.0777694	3.23628	0.00121097	0.00121605	0.00124556	0.00130634	1.28619	1.10435	1.49797	0.0476136	0.0229701	0.0247313	0.0251883	11q12.2
259	LRRN4CL	LRRN4CL	-0.376657	0.0912318	-4.12857	3.65029e-05	1.35445e-05	4.46334e-05	4.71621e-05	0.686151	0.573804	0.820496	0.00520342	0.00159938	0.00321849	0.00335743	11q12.3
251	SART1	SART1	0.338186	0.0811481	4.16752	3.07929e-05	3.82239e-05	4.08797e-05	4.53276e-05	1.4024	1.19619	1.64417	0.0045343	0.00288616	0.00303284	0.00326854	11q13.1
343	STIP1	STIP1	0.318558	0.0809521	3.93514	8.31471e-05	9.8564e-05	9.39334e-05	0.000103345	1.37514	1.17339	1.61159	0.00893402	0.00516901	0.00528661	0.00567784	11q13.1
351	ESRRA	ESRRA	0.331445	0.084446	3.92493	8.67536e-05	8.07324e-05	0.000108195	0.000117293	1.39298	1.1805	1.64371	0.00913866	0.00462499	0.00582299	0.00615221	11q13.1
557	CDCA5	CDCA5	0.297431	0.0827178	3.59573	0.000323482	0.000265446	0.000381901	0.000367407	1.3464	1.14489	1.58337	0.0214416	0.00993941	0.0127025	0.0122507	11q13.1
745	SPTBN2	SPTBN2	0.316267	0.0931496	3.39525	0.000685649	0.000447195	0.000810377	0.000723722	1.372	1.14305	1.6468	0.0339788	0.0131662	0.0196836	0.0185111	11q13.2
807	BRMS1	BRMS1	0.256891	0.0768458	3.34294	0.000828944	0.000934847	0.000955496	0.00104384	1.2929	1.11213	1.50307	0.0378763	0.0199737	0.0214841	0.0220436	11q13.2
626	KLHL35	KLHL35	-0.313507	0.0889273	-3.52543	0.00042279	0.000287021	0.000539146	0.000525134	0.730879	0.613975	0.870043	0.0249351	0.0103484	0.0153576	0.0151232	11q13.4
838	H2BC15	H2BC15	0.258431	0.0777915	3.3221	0.000893416	0.00108897	0.0010146	0.00101019	1.2949	1.11178	1.50817	0.0393615	0.0217087	0.0220089	0.0218795	11q13.4
65	DGAT2	DGAT2	0.362727	0.0732576	4.95139	7.36856e-07	2.0478e-06	1.15255e-06	1.02286e-06	1.43724	1.24501	1.65916	0.000419123	0.000490941	0.000322364	0.000281821	11q13.5
387	THAP12	THAP12	0.311594	0.0810217	3.84581	0.000120156	0.000118267	0.000136039	0.000144092	1.3656	1.16509	1.60062	0.0114541	0.00577569	0.00660864	0.00689102	11q13.5
152	TMEM126A	TMEM126A	0.350258	0.0784789	4.46309	8.07853e-06	1.26181e-05	1.22987e-05	1.20494e-05	1.41943	1.21707	1.65545	0.00196475	0.00157385	0.00144607	0.0013902	11q14.1
533	CCDC81	CCDC81	0.282717	0.078059	3.62184	0.000292517	0.000313942	0.000373771	0.000375931	1.32673	1.13851	1.54606	0.0202587	0.0108325	0.0125224	0.0123923	11q14.2
789	FZD4	FZD4	0.279785	0.0833942	3.35497	0.000793725	0.000848012	0.000922864	0.000902139	1.32285	1.12337	1.55774	0.0371411	0.0191139	0.0210714	0.0206296	11q14.2
650	NAALAD2	NAALAD2	0.267828	0.0766397	3.49464	0.000474697	0.000604261	0.000479053	0.000406426	1.30712	1.12481	1.51898	0.0269628	0.0156378	0.0143096	0.0130028	11q14.3
218	GUCY1A2	GUCY1A2	0.319712	0.0750079	4.26238	2.02261e-05	6.17896e-05	3.57658e-05	3.19024e-05	1.37673	1.18851	1.59476	0.00342545	0.00388558	0.0027741	0.00253946	11q22.3
834	TACC3	TACC3	0.271053	0.0814554	3.32763	0.000875891	0.000790703	0.000940771	0.000938686	1.31134	1.11785	1.53834	0.0389915	0.0184065	0.0213612	0.0212595	11q23.1
347	USP2	USP2	0.333435	0.0848065	3.93172	8.43408e-05	8.76901e-05	0.000130805	0.00011216	1.39575	1.18201	1.64815	0.0089562	0.00487578	0.00653589	0.0060188	11q23.3
444	CEP164	CEP164	-0.316887	0.084313	-3.75846	0.000170965	0.000164875	0.000223911	0.000218289	0.728413	0.617462	0.859301	0.0142163	0.00738735	0.00908437	0.00889541	11q23.3
461	UPK2	UPK2	-0.315958	0.0844714	-3.74041	0.000183722	0.000162957	0.000239927	0.000217525	0.72909	0.617844	0.860367	0.0147672	0.00731921	0.00944362	0.00889541	11q23.3
744	NECTIN1	NECTIN1	0.252375	0.0743254	3.39554	0.000684921	0.000806655	0.000880722	0.000863918	1.28708	1.1126	1.48892	0.0339788	0.0186544	0.0204505	0.0203094	11q23.3
757	ZPR1	ZPR1	0.256147	0.075719	3.38286	0.000717357	0.00089499	0.000794088	0.000842965	1.29194	1.11376	1.49863	0.0349866	0.0196685	0.0194899	0.0199758	11q23.3
880	SNORD14E	SNORD14E	0.262059	0.0797646	3.2854	0.00101836	0.00119157	0.00104168	0.00101351	1.2996	1.11151	1.51952	0.0427744	0.0228653	0.0223234	0.0218824	11q23.3-q25
633	HSPA8	HSPA8	0.322524	0.0917269	3.51614	0.000437878	0.000263131	0.000473931	0.000548526	1.38061	1.15343	1.65253	0.0255215	0.00989286	0.0142488	0.0153223	11q24.1
694	TIRAP	TIRAP	-0.278882	0.0809266	-3.44611	0.000568721	0.000659207	0.00061893	0.000612436	0.756629	0.645652	0.886682	0.0302874	0.0164679	0.0166344	0.0165528	11q24.2
566	ARHGAP32	ARHGAP32	0.299679	0.0836107	3.58422	0.000338084	0.000301641	0.000388145	0.000359124	1.34943	1.14546	1.58971	0.0220513	0.0106877	0.0128639	0.0121196	11q24.3
569	BARX2	BARX2	0.304531	0.0850573	3.5803	0.000343194	0.000374727	0.000408763	0.000404957	1.35599	1.14777	1.60198	0.0222319	0.0119267	0.0130996	0.0130028	11q24.3
131	INTS13	INTS13	0.353131	0.0779094	4.53259	5.82646e-06	1.34184e-05	7.13027e-06	6.56315e-06	1.42352	1.22193	1.65836	0.00163531	0.00159809	0.00106843	0.000977062	12p11.23
300	WBP11	WBP11	0.33609	0.0837037	4.01523	5.93886e-05	5.65068e-05	8.20338e-05	6.73509e-05	1.39946	1.18772	1.64896	0.00732777	0.00368592	0.00498139	0.00433205	12p12.3
767	PIK3C2G	PIK3C2G	0.240391	0.0712577	3.37355	0.00074206	0.00152312	0.000791649	0.000830843	1.27175	1.10598	1.46236	0.0357195	0.0259859	0.0194899	0.0197901	12p12.3
470	CDKN1B	CDKN1B	0.297698	0.0802374	3.71021	0.000207083	0.000242419	0.0002885	0.00026858	1.34676	1.15078	1.57611	0.0162671	0.00928435	0.0106942	0.0100568	12p13.1
283	CHD4	CHD4	0.342948	0.0845096	4.05809	4.94748e-05	4.83563e-05	6.23699e-05	7.98276e-05	1.4091	1.194	1.66293	0.00645445	0.00342568	0.0041267	0.00483153	12p13.31
397	NCAPD2	NCAPD2	0.316049	0.0825233	3.82982	0.000128239	0.000118695	0.000156623	0.000152526	1.3717	1.16685	1.61251	0.0119136	0.0057813	0.00726449	0.00711019	12p13.31
702	PEX5	PEX5	0.283844	0.0826048	3.43616	0.000590016	0.000604843	0.000773139	0.000751169	1.32823	1.12969	1.56165	0.0310402	0.0156378	0.0192607	0.0188661	12p13.31
806	NOP2	NOP2	0.238838	0.0714261	3.34385	0.000826248	0.00108889	0.000840744	0.00086724	1.26977	1.1039	1.46058	0.0378475	0.0217087	0.0199952	0.020314	12p13.31
854	PIANP	PIANP	-0.289989	0.0876311	-3.3092	0.000935621	0.000692879	0.000991395	0.000922789	0.748272	0.630184	0.888487	0.0405086	0.0170541	0.0216838	0.0209529	12p13.31
3	FKBP4	FKBP4	0.53306	0.0802866	6.63946	3.14825e-11	3.43541e-10	6.97493e-11	3.12207e-10	1.70414	1.45601	1.99455	3.87444e-07	1.58544e-06	4.29191e-07	1.44083e-06	12p13.33
408	RHNO1	RHNO1	0.341523	0.0895674	3.81303	0.000137273	0.000111412	0.000198039	0.000197134	1.40709	1.18054	1.67711	0.0124218	0.0056347	0.00848847	0.00845777	12p13.33
659	FOXM1	FOXM1	0.312649	0.0896738	3.48652	0.000489353	0.000336357	0.000575928	0.000580739	1.36704	1.1467	1.62972	0.0273741	0.0112794	0.0159874	0.0159057	12p13.33
412	ABCD2	ABCD2	-0.36531	0.0960727	-3.80244	0.000143279	6.14912e-05	0.000198187	0.000143238	0.693981	0.574871	0.83777	0.0127774	0.00388558	0.00848847	0.00686798	12q12
548	SNORA2A	SNORA2A	0.285859	0.0792806	3.60566	0.000311366	0.00035788	0.000405863	0.000403495	1.3309	1.13937	1.55464	0.0209774	0.0115764	0.0130996	0.0130028	12q13.11
824	ATP2B1	ATP2B1	-0.253918	0.0761986	-3.33232	0.000861241	0.00118425	0.000910216	0.000965051	0.775755	0.668135	0.90071	0.0385886	0.0227958	0.0208866	0.0215006	12q13.11
534	FAIM2	FAIM2	-0.297889	0.0822584	-3.62138	0.000293038	0.000279391	0.000299242	0.000282872	0.742384	0.631844	0.872262	0.0202587	0.0101727	0.0109821	0.0104856	12q13.12
930	FMNL3	FMNL3	-0.255226	0.0786309	-3.24587	0.00117092	0.00137418	0.00134722	0.00142293	0.774742	0.664089	0.903832	0.0464343	0.0243635	0.02596	0.0264525	12q13.12
967	PRKAG1	PRKAG1	-0.240709	0.0748889	-3.21422	0.00130801	0.00133895	0.00161142	0.00173964	0.78607	0.678759	0.910347	0.0499396	0.0242799	0.0287965	0.0298206	12q13.12
239	SCN8A	SCN8A	-0.332354	0.0792567	-4.19338	2.74823e-05	4.89554e-05	4.10731e-05	4.33082e-05	0.717234	0.614041	0.837768	0.00423504	0.00342568	0.00303284	0.00315996	12q13.13
246	MAP3K12	MAP3K12	-0.33947	0.081398	-4.1705	3.03928e-05	3.08621e-05	4.09575e-05	3.74657e-05	0.712147	0.607133	0.835326	0.0045214	0.0025112	0.00303284	0.00285135	12q13.13
475	SLC4A8	SLC4A8	-0.27425	0.074086	-3.70177	0.000214097	0.000317264	0.000259877	0.000241311	0.760142	0.657405	0.878936	0.016641	0.0109063	0.009964	0.00943377	12q13.13
905	TNS2	TNS2	-0.260844	0.0798534	-3.26653	0.00108873	0.00108133	0.00114464	0.00112593	0.770401	0.658788	0.900924	0.0444155	0.02165	0.0235302	0.0231684	12q13.13
43	DGKA	DGKA	-0.416332	0.0819297	-5.08157	3.74326e-07	5.45837e-07	6.73315e-07	7.41425e-07	0.659461	0.56163	0.774334	0.000296711	0.000312707	0.000240098	0.000226871	12q13.2
414	PA2G4	PA2G4	0.315836	0.083061	3.80246	0.000143265	0.000168391	0.000162001	0.00016989	1.37141	1.16537	1.61387	0.0127774	0.00745443	0.00742067	0.00770557	12q13.2
17	NXPH4	NXPH4	0.408547	0.0740408	5.51786	3.43146e-08	1.2699e-07	5.85797e-08	3.55247e-08	1.50463	1.30139	1.73962	7.45233e-05	0.000117212	6.79935e-05	4.19725e-05	12q13.3
146	COQ10A	COQ10A	-0.342793	0.0766483	-4.47229	7.73876e-06	1.38328e-05	9.59654e-06	8.55136e-06	0.709785	0.610778	0.82484	0.00192558	0.00161359	0.00128188	0.0011439	12q13.3
180	MARS1	MARS1	0.336741	0.0772094	4.36141	1.29229e-05	2.73002e-05	2.08912e-05	2.5593e-05	1.40038	1.20372	1.62917	0.00265063	0.00236602	0.00198789	0.00222927	12q13.3
203	KIF5A	KIF5A	-0.306869	0.0713045	-4.30364	1.68011e-05	4.44581e-05	2.20928e-05	1.90313e-05	0.735747	0.639785	0.846102	0.00305565	0.00323109	0.00205976	0.0018888	12q13.3
746	STAT2	STAT2	-0.267911	0.0789253	-3.39449	0.000687564	0.000613468	0.000758211	0.00076552	0.764976	0.65534	0.892954	0.034028	0.0157535	0.0191203	0.0190788	12q13.3
791	ARHGAP9	ARHGAP9	0.229504	0.068448	3.35296	0.00079951	0.00160429	0.000790571	0.000765839	1.25798	1.10004	1.43858	0.0373115	0.0268011	0.0194899	0.0190788	12q13.3
909	ZBTB39	ZBTB39	0.2623	0.0803759	3.26342	0.00110078	0.000916054	0.00124152	0.00122787	1.29992	1.11045	1.52171	0.0447547	0.0198478	0.0247313	0.024242	12q13.3
209	AGAP2	AGAP2	-0.388005	0.0905342	-4.28573	1.82142e-05	1.17278e-05	2.14423e-05	2.22002e-05	0.678409	0.568105	0.81013	0.00321756	0.00150344	0.00202987	0.00204908	12q14.1
34	DYRK2	DYRK2	0.405835	0.0782226	5.18821	2.12325e-07	5.08553e-07	2.32339e-07	2.23826e-07	1.50056	1.28727	1.74918	0.00023056	0.000307444	0.000144626	0.000145735	12q15
446	CCT2	CCT2	0.310418	0.0826628	3.75523	0.000173182	0.000343508	0.000184223	0.000256093	1.364	1.15998	1.60389	0.0143361	0.0113845	0.00813792	0.00972733	12q15
462	KCNMB4	KCNMB4	-0.284204	0.0760307	-3.73802	0.000185476	0.00030978	0.000200171	0.000192705	0.752613	0.648417	0.873553	0.014822	0.0107977	0.00851033	0.00833101	12q15
666	ATXN7L3B	ATXN7L3B	0.322394	0.0926883	3.47826	0.000504678	0.000342452	0.000580701	0.00103054	1.38043	1.15111	1.65543	0.0279746	0.0113699	0.0160189	0.0219743	12q21.1
278	NAV3	NAV3	-0.357695	0.0879327	-4.06782	4.7454e-05	3.22346e-05	6.38701e-05	6.18941e-05	0.699287	0.588582	0.830814	0.00630217	0.00258717	0.00419588	0.00408059	12q21.2
652	LIN7A	LIN7A	0.264876	0.07584	3.49257	0.0004784	0.000658549	0.000437511	0.000427932	1.30327	1.12326	1.51213	0.0270898	0.0164679	0.0135511	0.0133438	12q21.31
825	LYAR	LYAR	0.27022	0.0811126	3.33142	0.000864041	0.000940496	0.000840688	0.000824154	1.31025	1.11767	1.53602	0.0386671	0.0200046	0.0199952	0.0196887	12q21.33
159	PLXNC1	PLXNC1	-0.340206	0.0766988	-4.43561	9.18125e-06	1.78191e-05	1.26214e-05	1.09063e-05	0.711624	0.6123	0.827059	0.00214404	0.00190111	0.00145619	0.00130336	12q22
198	FGD6	FGD6	-0.332303	0.0770635	-4.31207	1.61734e-05	2.7181e-05	1.8659e-05	1.89582e-05	0.71727	0.616717	0.834217	0.00301577	0.00236602	0.0018498	0.0018888	12q22
418	SOCS2	SOCS2	-0.345066	0.0909599	-3.7936	0.000148479	7.70221e-05	0.000211893	0.000226639	0.708174	0.592536	0.84638	0.0131145	0.00447116	0.00875067	0.00911788	12q22
740	TMCC3	TMCC3	-0.259915	0.0764238	-3.40097	0.000671471	0.000856503	0.00065077	0.000590065	0.771117	0.663847	0.89572	0.033501	0.0191649	0.0171863	0.0161372	12q22
379	ELK3	ELK3	-0.308329	0.0797018	-3.86854	0.000109491	0.000131326	0.000123765	0.000127821	0.734673	0.628423	0.858888	0.010666	0.00626427	0.00627664	0.00638183	12q23.1
449	MIR135A2	MIR135A2	-0.521762	0.139099	-3.75102	0.000176116	5.06059e-06	0.000260315	0.000141286	0.593474	0.451857	0.779476	0.0144815	0.000873071	0.009964	0.00682112	12q23.1
499	SSX3	SSX3	0.230788	0.0628043	3.67471	0.000238119	0.00183883	0.000204565	0.000142853	1.25959	1.11371	1.42459	0.0176179	0.0290668	0.00858241	0.00686736	12q23.1
391	ARL1	ARL1	-0.284218	0.0741536	-3.83283	0.00012668	0.000143385	0.000172459	0.000176215	0.752603	0.650798	0.870333	0.0118405	0.00668405	0.00778387	0.00787632	12q23.2
897	NFYB	NFYB	-0.27412	0.0837906	-3.27149	0.00106982	0.000749175	0.00108555	0.00117813	0.760241	0.645102	0.895929	0.044033	0.0178594	0.0227718	0.0237711	12q23.3
316	PPTC7	PPTC7	0.324194	0.0815933	3.97329	7.08864e-05	8.09249e-05	8.60403e-05	7.88462e-05	1.38292	1.17854	1.62274	0.00833227	0.00462499	0.00505516	0.00483153	12q24.11
422	FAM222A.AS1	FAM222A.AS1	0.253857	0.0670453	3.78636	0.000152872	0.000793347	0.00022986	0.000296088	1.28899	1.13026	1.47	0.0133114	0.01843	0.00920438	0.0107452	12q24.11
352	SLC8B1	SLC8B1	-0.369878	0.0942754	-3.92337	8.73177e-05	4.91819e-05	0.00012557	0.000113194	0.690819	0.574271	0.83102	0.00915843	0.00342603	0.00633339	0.00603815	12q24.13
385	TPCN1	TPCN1	-0.318703	0.0827487	-3.85146	0.000117418	0.00011323	0.000154206	0.000156325	0.727091	0.618234	0.855116	0.0112599	0.00567016	0.00723263	0.00725888	12q24.13
790	PLBD2	PLBD2	-0.272542	0.0812451	-3.35457	0.000794892	0.000578973	0.000910817	0.00088129	0.761441	0.649352	0.892879	0.0371486	0.0152032	0.0208866	0.0203358	12q24.13
864	NAA25	NAA25	0.24101	0.0730786	3.29795	0.000973933	0.0013368	0.000998002	0.000998116	1.27253	1.10272	1.4685	0.0416176	0.0242648	0.0217839	0.0218482	12q24.13
288	KSR2	KSR2	-0.366007	0.0904875	-4.04483	5.23604e-05	3.0239e-05	6.75937e-05	5.52648e-05	0.693498	0.580794	0.828072	0.00671231	0.00250185	0.00434767	0.00380668	12q24.22-q24.23
31	DDX55	DDX55	0.385756	0.0739408	5.21709	1.81757e-07	9.76578e-07	3.29778e-07	3.09001e-07	1.47073	1.27231	1.70008	0.000216466	0.000353483	0.000184476	0.000172853	12q24.31
345	KMT5A	KMT5A	0.309067	0.078613	3.9315	8.44192e-05	9.59159e-05	9.07348e-05	8.53354e-05	1.36215	1.16764	1.58906	0.0089562	0.00511454	0.00520175	0.00501685	12q24.31
513	DHX37	DHX37	0.291591	0.0799016	3.64937	0.000262881	0.00035145	0.00031066	0.000299166	1.33856	1.14452	1.56548	0.0188602	0.0115067	0.0112227	0.0108075	12q24.31
554	EIF2B1	EIF2B1	0.264791	0.0735285	3.60121	0.000316745	0.000472459	0.000410869	0.000415179	1.30316	1.12826	1.50517	0.0211087	0.0136275	0.0130996	0.0131056	12q24.31
624	TRIAP1	TRIAP1	0.254703	0.0721976	3.52786	0.000418936	0.000660524	0.000535024	0.000524959	1.29008	1.11985	1.48618	0.024787	0.0164679	0.0153576	0.0151232	12q24.31
712	TMEM132C	TMEM132C	-0.352889	0.102857	-3.43086	0.000601674	0.000146674	0.000765158	0.000611526	0.702655	0.574367	0.859596	0.0312503	0.00675214	0.0191736	0.0165528	12q24.32
160	STX2	STX2	0.360267	0.0812687	4.43303	9.29162e-06	1.22364e-05	1.20791e-05	1.14736e-05	1.43371	1.2226	1.68127	0.00214404	0.00154715	0.00143858	0.00133209	12q24.33
951	GJB2	GJB2	0.213385	0.0660999	3.22823	0.00124561	0.00232004	0.00130958	0.00151262	1.23786	1.08745	1.40908	0.0483573	0.0327431	0.0254473	0.0273962	13q12.11
150	ATP8A2	ATP8A2	-0.348868	0.0781721	-4.46282	8.08889e-06	1.3093e-05	1.03659e-05	9.38323e-06	0.705486	0.605269	0.822297	0.00196475	0.00159011	0.00133814	0.00122847	13q12.13
955	GTF3A	GTF3A	0.257295	0.0798093	3.22387	0.0012647	0.00121819	0.00125918	0.00122228	1.29343	1.10613	1.51243	0.0487908	0.0229701	0.0247809	0.024242	13q12.2
356	SMAD9	SMAD9	0.295957	0.0756019	3.91468	9.05246e-05	0.000116047	0.000119872	0.000103024	1.34441	1.15926	1.55914	0.00938811	0.00574542	0.0061811	0.00567784	13q13.3
416	SERP2	SERP2	-0.297733	0.0783855	-3.79832	0.000145679	0.000239929	0.000184712	0.000173363	0.742499	0.636758	0.865801	0.0129184	0.0092554	0.00813792	0.00778656	13q14.11
137	RCBTB2	RCBTB2	-0.389111	0.0861527	-4.51652	6.28636e-06	7.00643e-06	9.30696e-06	7.99249e-06	0.677659	0.572372	0.802315	0.00168183	0.00111499	0.00127345	0.00110106	13q14.2
589	SPRY2	SPRY2	-0.319771	0.0899135	-3.55643	0.000375931	0.000188107	0.000443963	0.000413026	0.726315	0.608963	0.866283	0.0235643	0.00803586	0.0136821	0.013078	13q31.1
602	POU4F1	POU4F1	0.2474	0.0698633	3.54121	0.000398302	0.000994977	0.000622198	0.000528071	1.28069	1.1168	1.46863	0.0244274	0.0206606	0.0166344	0.015137	13q31.1
479	CLYBL	CLYBL	-0.314112	0.0849918	-3.6958	0.000219199	0.000131291	0.000271677	0.000232505	0.730437	0.618355	0.862835	0.0167901	0.00626427	0.010235	0.00919074	13q32.3
490	NALCN	NALCN	-0.288945	0.078397	-3.68567	0.000228103	0.00024694	0.000274754	0.000253039	0.749053	0.642364	0.873463	0.0171869	0.00937499	0.010288	0.00965103	13q32.3-q33.1
258	FGF14	FGF14	-0.295447	0.0714955	-4.13239	3.59016e-05	7.27474e-05	4.7322e-05	4.38382e-05	0.744199	0.646892	0.856142	0.00513755	0.00434408	0.00338591	0.00318603	13q33.1
228	MCF2L	MCF2L	-0.299426	0.0707342	-4.23311	2.30482e-05	5.4013e-05	3.25925e-05	3.05914e-05	0.741244	0.645286	0.851472	0.0037322	0.00359869	0.00259335	0.00247683	13q34
505	GAS6	GAS6	-0.290781	0.0794689	-3.65905	0.000253154	0.000295215	0.000252003	0.000249211	0.74768	0.63984	0.873695	0.0185078	0.010587	0.00979363	0.00954447	13q34
13	ARHGEF40	ARHGEF40	-0.438736	0.0789232	-5.55902	2.71286e-08	1.02019e-07	4.67481e-08	4.50187e-08	0.644851	0.552433	0.752729	7.083e-05	0.000117212	6.16407e-05	4.61692e-05	14q11.2
23	SLC22A17	SLC22A17	-0.391762	0.0726189	-5.39476	6.86161e-08	2.56543e-07	9.45738e-08	7.7414e-08	0.675865	0.586201	0.779244	0.000113448	0.000197324	8.31348e-05	6.80506e-05	14q11.2
118	AP1G2	AP1G2	-0.367892	0.079719	-4.61487	3.93351e-06	5.00111e-06	7.23476e-06	6.84317e-06	0.692192	0.592065	0.809251	0.00123072	0.000870949	0.00106843	0.00100258	14q11.2
689	SLC7A8	SLC7A8	-0.332815	0.0964608	-3.45026	0.000560039	0.000197842	0.000707084	0.000643348	0.716903	0.593407	0.866099	0.0299662	0.00820712	0.0182047	0.0170636	14q11.2
961	MMP14	MMP14	-0.262668	0.0815266	-3.22187	0.00127355	0.00115133	0.00140328	0.00130192	0.768997	0.655434	0.902236	0.0489278	0.0223721	0.0266783	0.0251395	14q11.2
70	DHRS1	DHRS1	-0.38111	0.0772554	-4.93311	8.09293e-07	1.49951e-06	1.2598e-06	1.15694e-06	0.683103	0.587119	0.794778	0.000426844	0.000439006	0.000330244	0.000303321	14q12
275	AKAP6	AKAP6	-0.367095	0.0901313	-4.0729	4.64319e-05	2.46266e-05	8.40107e-05	5.7881e-05	0.692743	0.580567	0.826594	0.0062186	0.00222847	0.00504063	0.00392383	14q12
320	FOXG1	FOXG1	0.325024	0.0820314	3.96219	7.42657e-05	6.59665e-05	0.00010438	8.2134e-05	1.38406	1.1785	1.62548	0.00851518	0.00404972	0.00571768	0.00493201	14q12
370	COCH	COCH	0.350646	0.0901075	3.89142	9.9658e-05	6.01389e-05	0.000153506	0.000138897	1.41999	1.1901	1.69427	0.00994425	0.00386817	0.00723263	0.00676984	14q12
401	LINC01551	LINC01551	0.264317	0.069147	3.82254	0.000132083	0.000269426	0.000173458	0.000145496	1.30254	1.13745	1.49159	0.0121608	0.010023	0.00780986	0.00694021	14q12
617	EGLN3	EGLN3	0.257931	0.0730007	3.53327	0.000410458	0.00075072	0.000381234	0.000346341	1.29425	1.12171	1.49333	0.0245212	0.0178594	0.0127025	0.011812	14q13.1
808	PALMD	PALMD	0.249007	0.0744896	3.34285	0.00082924	0.00121256	0.000786462	0.000696171	1.28275	1.1085	1.48439	0.0378763	0.0229577	0.0194899	0.0180243	14q13.2
840	PXDC1	PXDC1	0.266612	0.0802805	3.321	0.000896954	0.000950422	0.00102295	0.00104486	1.30553	1.11546	1.528	0.0393885	0.0200741	0.0220557	0.0220436	14q22.1
487	BMP4	BMP4	-0.390158	0.105698	-3.69127	0.000223139	3.71574e-05	0.000282264	0.000226712	0.67695	0.550283	0.832773	0.0169164	0.00285802	0.0105264	0.00911788	14q22.2
630	ATG14	ATG14	-0.277357	0.078779	-3.5207	0.000430411	0.000444011	0.000464125	0.000461171	0.757784	0.649365	0.884305	0.0252216	0.0131143	0.0140685	0.0139561	14q22.3
301	DACT1	DACT1	-0.331584	0.082613	-4.0137	5.97754e-05	4.66759e-05	7.68859e-05	7.21674e-05	0.717786	0.610485	0.843947	0.00733192	0.00335267	0.00481123	0.00455513	14q23.1
529	RTN1	RTN1	-0.242197	0.0668064	-3.62536	0.000288554	0.000666529	0.000281911	0.000241721	0.784901	0.688572	0.894707	0.0201233	0.0165824	0.0105264	0.00943377	14q23.1
876	CCDC175	CCDC175	-0.280307	0.0853037	-3.28598	0.00101627	0.000718066	0.000985216	0.000939158	0.755552	0.639225	0.893049	0.0427744	0.0174875	0.0216838	0.0212595	14q23.1
262	PALS1	PALS1	-0.318735	0.0775268	-4.11129	3.93448e-05	4.94972e-05	4.31759e-05	4.09733e-05	0.727068	0.624574	0.846381	0.00552323	0.00343503	0.0031503	0.00304987	14q23.3
766	FUT8	FUT8	-0.291077	0.0862746	-3.37385	0.000741248	0.000574462	0.000891716	0.00085245	0.747458	0.631175	0.885164	0.0357195	0.0151278	0.0206003	0.0201488	14q23.3
116	DCAF4	DCAF4	0.341937	0.0739856	4.62167	3.80667e-06	1.03595e-05	5.16801e-06	5.33834e-06	1.40767	1.21766	1.62734	0.00121157	0.00139589	0.000836855	0.000850525	14q24.2
265	ENTPD5	ENTPD5	-0.328696	0.0801041	-4.10335	4.07204e-05	5.04264e-05	5.30233e-05	5.14288e-05	0.719862	0.615268	0.842237	0.00565868	0.0034734	0.00375023	0.00360979	14q24.3
324	ANGEL1	ANGEL1	-0.302906	0.0765556	-3.95668	7.59975e-05	8.74463e-05	8.95273e-05	9.27852e-05	0.738668	0.635748	0.85825	0.00855473	0.00487578	0.00514852	0.00523797	14q24.3
220	FOXN3	FOXN3	-0.337606	0.0793047	-4.25707	2.07119e-05	3.14533e-05	2.24949e-05	2.26984e-05	0.713476	0.610767	0.833458	0.00347584	0.00254662	0.0020667	0.00207545	14q31.3-q32.11
886	TRIP11	TRIP11	-0.251459	0.0765782	-3.28368	0.0010246	0.0010983	0.000999272	0.00100861	0.777666	0.669282	0.9036	0.0428646	0.0218006	0.0217839	0.0218795	14q32.12
144	AK7	AK7	0.280521	0.0625441	4.48517	7.2856e-06	6.57655e-05	1.02708e-05	7.73813e-06	1.32382	1.17109	1.49646	0.00186795	0.00404972	0.0013352	0.00107403	14q32.2
536	BCL11B	BCL11B	0.254879	0.0704185	3.61948	0.000295193	0.000481057	0.000358395	0.00031797	1.29031	1.12396	1.48126	0.020333	0.0137466	0.0122292	0.0112879	14q32.2
607	CCNK	CCNK	0.277622	0.0785161	3.53586	0.000406445	0.000431096	0.000534231	0.00052928	1.31999	1.13171	1.53958	0.0244884	0.0129369	0.0153576	0.0151481	14q32.2
948	SNORD114.6	SNORD114.6	-0.297878	0.0922113	-3.23038	0.00123625	0.000501929	0.00124805	0.00106963	0.742392	0.619645	0.889455	0.048146	0.0141676	0.0247313	0.0223438	14q32.31
962	SNORD113.3	SNORD113.3	-0.26225	0.0814163	-3.2211	0.00127699	0.00102137	0.00133393	0.00122567	0.769318	0.65585	0.902418	0.0490088	0.0209261	0.0257846	0.024242	14q32.31
563	SNORD114.2	SNORD114.2	-0.295323	0.0823367	-3.58678	0.000334791	0.000276412	0.000373164	0.000325442	0.744291	0.63337	0.874637	0.0219844	0.0101487	0.0125224	0.0114327	14q32.31
234	ATP5MJ	ATP5MJ	0.331205	0.0787598	4.20526	2.60783e-05	4.89913e-05	2.992e-05	3.03566e-05	1.39265	1.19344	1.6251	0.00411458	0.00342568	0.00248794	0.00246864	14q32.33
317	CKB	CKB	0.393272	0.0990403	3.97083	7.16218e-05	2.49057e-05	0.000103655	9.15356e-05	1.48182	1.22037	1.79928	0.00834157	0.00222922	0.00569487	0.00522544	14q32.33
83	GABRA5	GABRA5	0.365553	0.0753615	4.85066	1.23051e-06	3.80906e-06	1.40662e-06	7.84049e-07	1.44131	1.2434	1.67073	0.00054084	0.000757086	0.000337224	0.000233444	15q12
392	CHAC1	CHAC1	0.229055	0.059761	3.83285	0.000126668	0.000499193	0.00010546	0.000151317	1.25741	1.11843	1.41366	0.0118405	0.014112	0.00574259	0.00711019	15q15.1
464	BAHD1	BAHD1	0.293825	0.0787301	3.73205	0.000189926	0.000196838	0.000225227	0.00022413	1.34155	1.14972	1.56539	0.0151123	0.0081974	0.00909778	0.00905348	15q15.1
96	CCNDBP1	CCNDBP1	-0.40635	0.086053	-4.72209	2.33436e-06	1.86027e-06	3.03905e-06	3.2323e-06	0.666077	0.562699	0.788448	0.000865086	0.000489906	0.000596818	0.000615137	15q15.2
646	HAUS2	HAUS2	0.283142	0.0809648	3.4971	0.000470338	0.000480875	0.000581075	0.000628026	1.32729	1.13253	1.55555	0.0268201	0.0137466	0.0160189	0.0168049	15q15.2
578	MYEF2	MYEF2	-0.264848	0.0742332	-3.56778	0.000360017	0.000498828	0.000416571	0.000470714	0.767323	0.663423	0.887494	0.0229963	0.014112	0.0132585	0.0141019	15q21.1
281	UNC13C	UNC13C	-0.317901	0.0782357	-4.06337	4.83691e-05	5.93658e-05	7.86833e-05	6.51465e-05	0.727675	0.624228	0.848265	0.00637679	0.00383179	0.00487175	0.00425304	15q21.3
123	FAM81A	FAM81A	0.338944	0.0741152	4.5732	4.80333e-06	1.66593e-05	5.30394e-06	4.72762e-06	1.40346	1.21371	1.62289	0.00143015	0.00180901	0.000851397	0.000793381	15q22.2
42	C15orf61	C15orf61	0.399267	0.0785924	5.08023	3.76981e-07	7.92128e-07	5.4249e-07	6.41965e-07	1.49073	1.27791	1.73899	0.000296711	0.000342087	0.000232892	0.000226871	15q23
61	GLCE	GLCE	-0.35969	0.072478	-4.96275	6.95015e-07	2.53841e-06	7.41726e-07	6.21971e-07	0.697892	0.605473	0.804418	0.000416565	0.000554777	0.000240215	0.000226871	15q23
308	CALML4	CALML4	0.2972	0.0746336	3.98212	6.8303e-05	0.000119808	0.000102812	9.40407e-05	1.34608	1.1629	1.55812	0.00818749	0.00582013	0.00568098	0.00529265	15q23
758	CORO2B	CORO2B	0.314376	0.0930453	3.37875	0.00072817	0.000323266	0.000783715	0.000798804	1.36941	1.14112	1.64336	0.035467	0.0110352	0.0194716	0.0194683	15q23
254	NPTN	NPTN	-0.352641	0.0847792	-4.15953	3.18905e-05	2.43438e-05	3.71063e-05	3.80746e-05	0.702829	0.595231	0.829877	0.00463543	0.00222847	0.00283051	0.00288056	15q24.1
695	COX5A	COX5A	0.270576	0.0785682	3.44384	0.000573513	0.000529217	0.000621737	0.000623093	1.31072	1.12365	1.52893	0.0304206	0.0145377	0.0166344	0.0167672	15q24.2
917	SNX33	SNX33	-0.252109	0.0773698	-3.2585	0.00112004	0.00127118	0.00116157	0.00122917	0.77716	0.66781	0.904415	0.0450946	0.0235839	0.0237987	0.024242	15q24.2
130	ISL2	ISL2	0.238722	0.0526028	4.5382	5.67373e-06	7.59783e-05	1.34877e-05	8.61662e-06	1.26963	1.14525	1.40751	0.00161134	0.00446675	0.00150898	0.00114434	15q24.3
4	CEMIP	CEMIP	-0.523862	0.0806165	-6.4982	8.12882e-11	7.75846e-11	1.39969e-10	6.44406e-11	0.592229	0.505672	0.693602	7.5029e-07	4.77404e-07	6.45956e-07	3.96525e-07	15q25.1
592	ARNT2	ARNT2	-0.26831	0.075522	-3.55274	0.000381245	0.000591658	0.000475067	0.000466226	0.764671	0.659462	0.886664	0.0237714	0.0154266	0.0142597	0.0140394	15q25.1
699	MINAR1	MINAR1	-0.305241	0.0886883	-3.44173	0.000578014	0.000347776	0.000592774	0.000563445	0.736946	0.619361	0.876854	0.0305297	0.0114437	0.0162113	0.0155707	15q25.1
542	NTRK3	NTRK3	-0.25881	0.0715889	-3.61523	0.000300082	0.000477653	0.000368177	0.000341095	0.771969	0.670909	0.888253	0.0204121	0.0137161	0.0124251	0.0117255	15q25.3
268	BLM	BLM	0.342879	0.0837938	4.09193	4.27793e-05	3.80445e-05	6.20935e-05	6.66162e-05	1.409	1.1956	1.66049	0.00587142	0.00288616	0.00412319	0.00429977	15q26.1
428	ZNF774	ZNF774	-0.287372	0.076025	-3.77997	0.000156847	0.000232402	0.000197102	0.000206375	0.750233	0.646373	0.87078	0.0135299	0.00910405	0.00848134	0.00862482	15q26.1
567	PRC1	PRC1	0.312919	0.0873265	3.58332	0.00033925	0.000231083	0.000364348	0.000349766	1.36741	1.1523	1.62267	0.0220513	0.00907614	0.012341	0.0118471	15q26.1
904	FES	FES	-0.276675	0.0846978	-3.26661	0.00108844	0.000873546	0.00111945	0.00108448	0.758301	0.642313	0.895234	0.0444155	0.0194754	0.0232914	0.0224939	15q26.1
245	KRBOX5	KRBOX5	-0.329215	0.078928	-4.17108	3.03161e-05	4.40364e-05	4.0481e-05	3.87827e-05	0.719488	0.616368	0.839861	0.0045214	0.00321309	0.00302542	0.0029168	16p11.2
434	PRRT2	PRRT2	-0.293498	0.0778431	-3.77038	0.000162999	0.000245759	0.000187367	0.000179553	0.745651	0.64014	0.868551	0.0138662	0.00935404	0.00819618	0.00792965	16p11.2
453	SULT1A1	SULT1A1	-0.288046	0.0768926	-3.74608	0.000179618	0.000190215	0.00022184	0.000201459	0.749727	0.64484	0.871674	0.0146391	0.00804877	0.00904011	0.00853728	16p11.2
564	TUFM	TUFM	0.272007	0.0758533	3.58596	0.000335839	0.000506577	0.000421237	0.000428094	1.3126	1.13127	1.52299	0.0219844	0.0142292	0.0133258	0.0133438	16p11.2
627	KAT8	KAT8	0.30795	0.0874234	3.52252	0.00042747	0.000407499	0.000583849	0.000593315	1.36063	1.14637	1.61494	0.025171	0.0125279	0.0160385	0.0161781	16p11.2
711	PAGR1	PAGR1	-0.286912	0.0836343	-3.43055	0.000602357	0.000557451	0.000702601	0.000703063	0.750578	0.637098	0.884271	0.0312503	0.0148279	0.0181145	0.0181265	16p11.2
139	XPO6	XPO6	0.352314	0.0783035	4.49935	6.81627e-06	1.29181e-05	1.10936e-05	1.23938e-05	1.42236	1.21999	1.65829	0.00181048	0.00158289	0.00137441	0.00142106	16p12.1
780	ZKSCAN2	ZKSCAN2	0.28224	0.083919	3.36324	0.000770338	0.000599937	0.000845658	0.000813859	1.3261	1.12498	1.56317	0.036416	0.0155984	0.0200396	0.0196134	16p12.1
601	GGA2	GGA2	0.291352	0.0822698	3.54142	0.000397981	0.000361335	0.000537864	0.000490861	1.33824	1.13895	1.57239	0.0244274	0.0116206	0.0153576	0.0144981	16p12.2
609	PLK1	PLK1	0.306717	0.0867337	3.53631	0.000405757	0.000307849	0.000432815	0.000422126	1.35896	1.14651	1.61077	0.0244884	0.0107977	0.0134956	0.013235	16p12.2
651	SMG1	SMG1	0.282416	0.0808464	3.49324	0.000477205	0.000486142	0.000443201	0.000439534	1.32633	1.13197	1.55406	0.0270636	0.0138277	0.0136814	0.013523	16p12.3
954	GPR139	GPR139	0.236656	0.0734012	3.22415	0.00126347	0.00173103	0.00153454	0.00153385	1.26701	1.09723	1.46305	0.0487908	0.0280552	0.0279365	0.0276242	16p12.3
703	BMERB1	BMERB1	-0.239847	0.0698545	-3.43352	0.000595796	0.000991768	0.000622664	0.0006551	0.786748	0.686081	0.902186	0.0311234	0.0206404	0.0166344	0.0172267	16p13.11
851	CEP20	CEP20	0.261686	0.079092	3.30863	0.00093755	0.000958922	0.00104951	0.00101537	1.29912	1.11257	1.51695	0.0405086	0.0201893	0.0224235	0.0218968	16p13.11
722	CPPED1	CPPED1	0.329101	0.0962491	3.41926	0.000627911	0.000364638	0.000822392	0.000875944	1.38972	1.1508	1.67824	0.0321087	0.0117003	0.0197932	0.020314	16p13.12
367	TVP23A	TVP23A	-0.316935	0.0813306	-3.89687	9.74426e-05	8.73867e-05	0.000128964	0.000105719	0.728378	0.621052	0.854251	0.00980268	0.00487578	0.00648687	0.00579101	16p13.13
141	MCRIP2	MCRIP2	0.383258	0.0853361	4.49116	7.08361e-06	1.01914e-05	9.31284e-06	1.05215e-05	1.46706	1.24111	1.73414	0.0018548	0.00139184	0.00127345	0.00128379	16p13.3
153	NPW	NPW	0.300414	0.0674037	4.45694	8.31386e-06	6.09955e-05	9.6523e-06	9.91482e-06	1.35042	1.1833	1.54114	0.00200619	0.00387736	0.00128188	0.00125361	16p13.3
257	TRAP1	TRAP1	0.316988	0.076578	4.13942	3.48191e-05	7.1558e-05	4.4315e-05	4.73188e-05	1.37299	1.18163	1.59533	0.00500203	0.00431687	0.00320806	0.00335743	16p13.3
332	MRPS34	MRPS34	0.27626	0.0699325	3.95038	7.80267e-05	0.000202609	0.000118227	0.000123335	1.31819	1.14935	1.51184	0.00865089	0.00832999	0.00611335	0.00625953	16p13.3
483	TEDC2	TEDC2	0.290753	0.0787073	3.6941	0.000220665	0.000244272	0.000253462	0.000244593	1.33743	1.14624	1.56052	0.0168674	0.00931664	0.00982295	0.0095014	16p13.3
760	CCNF	CCNF	0.249956	0.0740403	3.37595	0.00073562	0.000908498	0.000798462	0.000817368	1.28397	1.11053	1.48449	0.0355951	0.0197824	0.0194968	0.0196211	16p13.3
813	FKBP14	FKBP14	-0.274152	0.0820459	-3.34145	0.000833409	0.000604768	0.000990977	0.000942497	0.760216	0.647291	0.892842	0.0378836	0.0156378	0.0216838	0.0212694	16p13.3
706	NKD1	NKD1	-0.4076	0.118675	-3.4346	0.000593421	6.18831e-05	0.000802754	0.000491781	0.665245	0.527188	0.839455	0.0311234	0.00388558	0.0195637	0.014502	16q12.1
540	KIFC3	KIFC3	0.271827	0.0751918	3.61512	0.000300211	0.000464996	0.000315758	0.00029389	1.31236	1.13253	1.52075	0.0204121	0.0135179	0.0113403	0.0107291	16q21
582	CDH11	CDH11	-0.280973	0.0788504	-3.56338	0.000366116	0.000355544	0.000430902	0.000422285	0.755048	0.64693	0.881236	0.0231698	0.0115764	0.0134956	0.013235	16q21
833	NKAPD1	NKAPD1	0.280834	0.0844274	3.32634	0.000879943	0.000853537	0.000974872	0.00105696	1.32423	1.12228	1.56253	0.0389915	0.019125	0.021656	0.0221469	16q21
889	ADGRG1	ADGRG1	-0.269743	0.082267	-3.27887	0.00104223	0.000879518	0.0011134	0.00102328	0.763576	0.64987	0.897177	0.0432838	0.0195378	0.0232242	0.0219649	16q21
89	ZDHHC1	ZDHHC1	-0.410339	0.0854296	-4.80325	1.56112e-06	1.56235e-06	2.48586e-06	2.25906e-06	0.663425	0.561144	0.784349	0.0006476	0.000439006	0.000515607	0.000479337	16q22.1
590	FCSK	FCSK	-0.267228	0.0751649	-3.55523	0.000377652	0.000483679	0.000456767	0.000464199	0.765498	0.660638	0.887002	0.0236321	0.0138002	0.013937	0.0140127	16q22.1
708	TANGO6	TANGO6	0.286624	0.0834986	3.43268	0.000597654	0.000479054	0.000765884	0.000683087	1.33192	1.13085	1.56875	0.0311234	0.0137319	0.0191736	0.0177853	16q22.1
818	ANKRD27	ANKRD27	0.251164	0.0752694	3.33686	0.000847293	0.00096281	0.000889143	0.000869589	1.28552	1.1092	1.48987	0.0382402	0.0202201	0.0205684	0.020314	16q22.1
923	ATP6V0D1	ATP6V0D1	-0.270848	0.0832668	-3.25278	0.00114284	0.00106162	0.00125758	0.00125712	0.762732	0.647881	0.897943	0.0457136	0.021465	0.0247758	0.0246091	16q22.1
597	KARS1	KARS1	0.307764	0.0867711	3.54685	0.000389868	0.000462496	0.000429081	0.00044812	1.36038	1.14763	1.61258	0.0241104	0.013509	0.0134708	0.0136666	16q23.1
733	CMIP	CMIP	-0.299517	0.0878315	-3.41014	0.000649303	0.000622331	0.000767569	0.00075477	0.741176	0.623963	0.880407	0.0326716	0.0158897	0.0191736	0.0189089	16q23.2-q23.3
797	ZNF469	ZNF469	-0.271415	0.0810528	-3.34862	0.000812146	0.000536127	0.000885608	0.000872051	0.7623	0.65033	0.893549	0.0376216	0.0146188	0.0205123	0.020314	16q24.2
10	CPNE7	CPNE7	0.351498	0.0621059	5.65965	1.51684e-08	1.28331e-06	2.74804e-08	1.36755e-08	1.42119	1.25831	1.60516	5.60017e-05	0.000408448	4.08716e-05	2.29499e-05	16q24.3
231	CDT1	CDT1	0.310417	0.0736187	4.21654	2.48076e-05	5.28901e-05	2.78888e-05	2.70484e-05	1.36399	1.18072	1.57571	0.00396492	0.00358468	0.00234888	0.00231164	16q24.3
400	TRAPPC2L	TRAPPC2L	-0.304582	0.0795623	-3.82822	0.000129074	0.0001962	0.000160628	0.000157289	0.737432	0.630955	0.861877	0.0119136	0.0081974	0.00740758	0.00725888	16q24.3
432	GALNS	GALNS	-0.313839	0.0831897	-3.77257	0.000161576	0.000144435	0.000239547	0.000240789	0.730637	0.620712	0.860028	0.0137905	0.00669867	0.00944362	0.00943377	16q24.3
48	ZNF287	ZNF287	-0.411333	0.0811133	-5.07109	3.95545e-07	8.09148e-07	6.82737e-07	7.49683e-07	0.662766	0.565349	0.77697	0.00030424	0.000342087	0.000240098	0.000226871	17p11.2
107	SHMT1	SHMT1	-0.40264	0.0861217	-4.67525	2.936e-06	3.51448e-06	4.04637e-06	3.81177e-06	0.668553	0.564714	0.791485	0.00101306	0.00072086	0.00071139	0.000696685	17p11.2
145	PIGL	PIGL	-0.358963	0.0801162	-4.48053	7.44562e-06	1.16025e-05	1.0986e-05	1.0333e-05	0.6984	0.596911	0.817145	0.00189581	0.00150344	0.00137315	0.00128133	17p11.2
235	ATPAF2	ATPAF2	-0.353011	0.083986	-4.20321	2.63152e-05	3.57127e-05	3.61742e-05	3.15154e-05	0.702569	0.595937	0.828282	0.00413428	0.00278167	0.0027824	0.00252945	17p11.2
303	RNF112	RNF112	-0.383209	0.0957356	-4.00278	6.26012e-05	2.90735e-05	7.94364e-05	6.53383e-05	0.68167	0.565047	0.822365	0.00762785	0.00245067	0.00487175	0.00425304	17p11.2
752	RASD1	RASD1	-0.298771	0.0882065	-3.38717	0.000706169	0.000514156	0.000856033	0.00080059	0.741729	0.62397	0.881713	0.0346806	0.0143157	0.0201818	0.0194683	17p11.2
831	HMGB2	HMGB2	0.284922	0.0856633	3.32607	0.000880794	0.000644066	0.00094569	0.000965546	1.32966	1.12415	1.57274	0.0389915	0.0162723	0.0214202	0.0215006	17p11.2
912	GID4	GID4	-0.298289	0.0914655	-3.26122	0.00110935	0.000940627	0.00124924	0.00121015	0.742087	0.620296	0.88779	0.0448718	0.0200046	0.0247313	0.024203	17p11.2
54	TTC19	TTC19	-0.382807	0.0758661	-5.04582	4.51569e-07	8.52439e-07	8.10788e-07	5.33417e-07	0.681945	0.587722	0.791273	0.00030874	0.000342087	0.00025368	0.000214063	17p12
112	COX10	COX10	-0.361854	0.0777657	-4.65314	3.26919e-06	3.86003e-06	4.99143e-06	3.58547e-06	0.696384	0.597936	0.811041	0.00106813	0.000757086	0.000822694	0.000668563	17p12
243	MAP2K4	MAP2K4	-0.337427	0.0808213	-4.17497	2.98022e-05	4.03543e-05	3.99226e-05	4.20779e-05	0.713604	0.609063	0.836089	0.00450942	0.00299173	0.00299582	0.00310437	17p12
928	PMP22	PMP22	-0.267102	0.0822241	-3.24846	0.00116031	0.0008391	0.00125012	0.00110593	0.765595	0.651643	0.899474	0.0461624	0.0189826	0.0247313	0.0228872	17p12
628	NCOR1	NCOR1	-0.279189	0.079273	-3.52187	0.000428513	0.00046832	0.000518735	0.000482108	0.756397	0.647548	0.883541	0.0251922	0.0135589	0.0150327	0.0143145	17p12-p11.2
53	TIMM22	TIMM22	-0.390627	0.0772931	-5.05385	4.33002e-07	5.82054e-07	6.72544e-07	4.65267e-07	0.676632	0.581515	0.787308	0.00030874	0.000312707	0.000240098	0.000200914	17p13
24	NLGN2	NLGN2	-0.429186	0.0800289	-5.36289	8.18999e-08	2.31786e-07	1.44694e-07	1.46869e-07	0.651039	0.556527	0.761601	0.000125989	0.00019449	0.000111294	0.000108448	17p13.1
36	CTC1	CTC1	-0.418619	0.0815263	-5.13477	2.8249e-07	3.22775e-07	5.35576e-07	4.542e-07	0.657955	0.560791	0.771954	0.000274462	0.000238337	0.000232892	0.000200914	17p13.1
66	GABARAP	GABARAP	-0.373344	0.0754913	-4.94552	7.59401e-07	1.86306e-06	1.07398e-06	9.0826e-07	0.688428	0.593746	0.79821	0.000419123	0.000489906	0.000314693	0.000257946	17p13.1
88	DVL2	DVL2	-0.377125	0.0785013	-4.80406	1.55483e-06	2.22179e-06	2.24351e-06	1.84532e-06	0.685831	0.588026	0.799903	0.0006476	0.00051134	0.000470628	0.000415423	17p13.1
91	NDEL1	NDEL1	-0.383504	0.080414	-4.76912	1.8503e-06	1.96089e-06	2.87793e-06	2.38307e-06	0.681469	0.5821	0.797801	0.000750692	0.000490941	0.000577462	0.000491677	17p13.1
102	MED31	MED31	-0.388752	0.0827483	-4.698	2.62717e-06	2.01753e-06	4.78224e-06	4.27646e-06	0.677903	0.57641	0.797265	0.000950932	0.000490941	0.00080991	0.000759072	17p13.1
114	ACADVL	ACADVL	-0.362992	0.0780948	-4.64809	3.35019e-06	3.98583e-06	5.43448e-06	4.71629e-06	0.695592	0.596871	0.810642	0.00108499	0.000766442	0.000864832	0.000793381	17p13.1
135	DNAH2	DNAH2	-0.451624	0.0999723	-4.51748	6.25786e-06	2.02633e-06	1.0179e-05	6.9582e-06	0.636594	0.523318	0.774389	0.00168183	0.000490941	0.00133266	0.0010035	17p13.1
143	ZBTB4	ZBTB4	-0.363781	0.0810545	-4.4881	7.18613e-06	8.42151e-06	1.05045e-05	9.79698e-06	0.695044	0.59295	0.814715	0.00185533	0.0012241	0.00134501	0.00124726	17p13.1
158	KCNAB3	KCNAB3	-0.355375	0.080164	-4.43311	9.28854e-06	9.11819e-06	1.73931e-05	1.51632e-05	0.70091	0.599	0.820159	0.00214404	0.00131438	0.00179373	0.00161448	17p13.1
226	SCO1	SCO1	-0.327938	0.0772923	-4.24282	2.20727e-05	2.92391e-05	3.18223e-05	2.67512e-05	0.720408	0.619138	0.838243	0.00360586	0.00245343	0.00254303	0.00230761	17p13.1
272	TRAPPC1	TRAPPC1	-0.313843	0.0768469	-4.08401	4.42656e-05	6.24378e-05	5.52753e-05	5.21906e-05	0.730634	0.628474	0.849399	0.00601723	0.00389393	0.0038505	0.00363561	17p13.1
287	CTDNEP1	CTDNEP1	-0.325834	0.0805438	-4.04543	5.22267e-05	6.09024e-05	6.72785e-05	5.89005e-05	0.721925	0.6165	0.845378	0.00671231	0.00387736	0.00434252	0.00393359	17p13.1
361	ELP5	ELP5	-0.299542	0.076743	-3.90319	9.49345e-05	0.000116091	0.00013219	0.000117331	0.741157	0.637656	0.861458	0.00968227	0.00574542	0.00653589	0.00615221	17p13.1
477	DLG4	DLG4	-0.295421	0.0798421	-3.70007	0.000215543	0.000243976	0.0002554	0.000249078	0.744218	0.636412	0.870286	0.0166857	0.00931664	0.00984277	0.00954447	17p13.1
512	SLC25A35	SLC25A35	-0.325694	0.0891864	-3.65184	0.000260367	0.000212891	0.000313614	0.000308354	0.722026	0.60623	0.85994	0.0187749	0.00856201	0.0112884	0.0110529	17p13.1
522	KIAA0753	KIAA0753	-0.289314	0.0796925	-3.63038	0.000283005	0.000280965	0.000342237	0.000307148	0.748777	0.640498	0.87536	0.0199514	0.0101898	0.0118727	0.011031	17p13.1
616	EFNB3	EFNB3	-0.317212	0.0897488	-3.53444	0.000408639	0.000289301	0.000420373	0.000389548	0.728177	0.61072	0.868222	0.0244918	0.0104103	0.0133258	0.0127275	17p13.1
634	SHBG	SHBG	-0.304201	0.0865317	-3.51548	0.000438954	0.000328668	0.000473022	0.000474023	0.737713	0.622632	0.874064	0.0255215	0.0111735	0.0142447	0.0141365	17p13.1
639	SAT2	SAT2	-0.306846	0.0873655	-3.51221	0.000444391	0.0004062	0.000562222	0.00054699	0.735764	0.619973	0.87318	0.0256759	0.0125279	0.0157776	0.0153223	17p13.1
762	KCTD11	KCTD11	-0.280832	0.0831707	-3.37658	0.000733936	0.000592701	0.000829903	0.000829173	0.755155	0.641565	0.888855	0.0355951	0.015432	0.0199058	0.0197759	17p13.1
883	CCDC42	CCDC42	0.248261	0.0756111	3.2834	0.00102563	0.00119086	0.00121569	0.00123913	1.28179	1.10524	1.48655	0.0428646	0.0228653	0.0246611	0.0243864	17p13.1
894	ARHGEF15	ARHGEF15	0.251679	0.0768617	3.27444	0.00105872	0.00140878	0.00125038	0.00129263	1.28618	1.10631	1.4953	0.0437032	0.0247677	0.0247313	0.0250915	17p13.1
919	MPDU1	MPDU1	-0.253826	0.0779336	-3.25695	0.00112616	0.00114934	0.00124473	0.00116613	0.775827	0.665928	0.903862	0.0452426	0.0223721	0.0247313	0.0236819	17p13.1
931	TMEM88	TMEM88	-0.258175	0.0795383	-3.24592	0.00117073	0.00109287	0.00123951	0.00122719	0.77246	0.660957	0.902775	0.0464343	0.0217162	0.0247313	0.024242	17p13.1
942	MYH10	MYH10	-0.236767	0.073225	-3.23342	0.00122319	0.00139888	0.00145276	0.00141027	0.789175	0.683666	0.910967	0.0479407	0.0246641	0.0271988	0.0263232	17p13.1
943	CNTROB	CNTROB	-0.257766	0.0797371	-3.23269	0.00122629	0.00112232	0.00142302	0.00133183	0.772776	0.660969	0.903496	0.0480113	0.0221821	0.0268843	0.0254773	17p13.1
2	CYB5D2	CYB5D2	-0.528865	0.0774896	-6.82498	8.79379e-12	2.71012e-11	1.96891e-11	1.68805e-11	0.589274	0.506241	0.685924	1.62333e-07	3.44867e-07	1.81731e-07	1.55807e-07	17p13.2
15	ZFP3	ZFP3	-0.452741	0.0815753	-5.54998	2.8571e-08	3.20486e-08	5.89326e-08	3.87759e-08	0.635883	0.541926	0.746129	7.083e-05	5.91618e-05	6.79935e-05	4.2106e-05	17p13.2
25	NCBP3	NCBP3	-0.432789	0.0811969	-5.33012	9.81456e-08	1.12765e-07	1.93545e-07	1.20692e-07	0.648697	0.553257	0.760601	0.000144941	0.000117212	0.000142914	9.68681e-05	17p13.2
98	PLD2	PLD2	-0.441161	0.0933473	-4.72602	2.28961e-06	1.56195e-06	4.90275e-06	4.68327e-06	0.643289	0.535733	0.772438	0.000865086	0.000439006	0.000820987	0.000793381	17p13.2
128	CTNS	CTNS	-0.372514	0.0819054	-4.5481	5.41324e-06	4.55261e-06	8.29993e-06	6.39626e-06	0.689	0.586815	0.808979	0.00156138	0.000819201	0.00117859	0.000962722	17p13.2
171	ZNF594	ZNF594	-0.303555	0.0691377	-4.39058	1.1305e-05	3.7944e-05	1.55915e-05	2.00179e-05	0.73819	0.644641	0.845314	0.00244175	0.00288616	0.00168315	0.0019449	17p13.2
172	DERL2	DERL2	-0.362088	0.0825921	-4.38405	1.16492e-05	9.55686e-06	1.5892e-05	1.3037e-05	0.696221	0.592168	0.818558	0.00249478	0.00133651	0.00169576	0.00147646	17p13.2
185	ARRB2	ARRB2	-0.36189	0.0832443	-4.34733	1.37805e-05	1.36025e-05	2.07667e-05	1.66033e-05	0.696359	0.591528	0.819767	0.00274672	0.00159938	0.00198629	0.00171227	17p13.2
205	ANKFY1	ANKFY1	-0.339423	0.0791079	-4.29064	1.78161e-05	2.30537e-05	2.55594e-05	2.68902e-05	0.712181	0.609893	0.831624	0.00319307	0.00219337	0.0022468	0.00230881	17p13.2
227	RNF167	RNF167	-0.349555	0.0824688	-4.23864	2.2488e-05	2.18404e-05	3.09521e-05	2.59372e-05	0.705002	0.599781	0.828681	0.00365753	0.00213601	0.00251707	0.00224789	17p13.2
240	SPNS3	SPNS3	-0.410995	0.0980017	-4.19375	2.74382e-05	1.59665e-05	4.27215e-05	4.4474e-05	0.662991	0.547127	0.80339	0.00423504	0.00177936	0.00312952	0.00321957	17p13.2
244	SLC25A11	SLC25A11	-0.325989	0.0780816	-4.17498	2.9801e-05	3.93282e-05	3.60069e-05	3.47986e-05	0.721813	0.619386	0.841178	0.00450942	0.00295122	0.00278112	0.00272196	17p13.2
380	CAMTA2	CAMTA2	-0.325763	0.0842422	-3.86698	0.00011019	0.000113342	0.000152635	0.000161773	0.721976	0.612091	0.851589	0.0107058	0.00567016	0.00723263	0.0074472	17p13.2
440	NUP88	NUP88	-0.28818	0.0765873	-3.76277	0.000168043	0.000198398	0.00021419	0.000188587	0.749627	0.64514	0.871036	0.0140756	0.00821173	0.00880508	0.00823005	17p13.2
526	ENO3	ENO3	-0.325411	0.0896947	-3.62799	0.000285635	0.00013406	0.000343305	0.000302551	0.72223	0.605797	0.861041	0.0200487	0.00634946	0.0118727	0.0109084	17p13.2
565	MIS12	MIS12	-0.278306	0.0776272	-3.58516	0.000336876	0.000331233	0.000391841	0.000360202	0.757065	0.650215	0.881475	0.0220132	0.01124	0.0128937	0.0121338	17p13.2
732	ZZEF1	ZZEF1	-0.281268	0.08244	-3.41179	0.000645375	0.000546952	0.000790734	0.000756762	0.754826	0.642205	0.887197	0.0325509	0.0146969	0.0194899	0.0189195	17p13.2
763	MINK1	MINK1	-0.271262	0.0803375	-3.37652	0.000734077	0.000610225	0.000926067	0.000892269	0.762417	0.651342	0.892434	0.0355951	0.015711	0.0210791	0.0204867	17p13.2
94	SMYD4	SMYD4	-0.384246	0.0809972	-4.74394	2.09598e-06	2.39018e-06	3.84848e-06	2.90757e-06	0.680964	0.581004	0.798121	0.000823536	0.000531599	0.0006965	0.000568454	17p13.3
122	SRR	SRR	-0.338339	0.0738994	-4.57837	4.68603e-06	9.87618e-06	7.19072e-06	6.6723e-06	0.712953	0.616819	0.824071	0.0014181	0.00136282	0.00106843	0.000985365	17p13.3
142	TLCD3A	TLCD3A	-0.362599	0.0807909	-4.48812	7.18557e-06	7.64848e-06	1.16094e-05	9.51917e-06	0.695865	0.593958	0.815257	0.00185533	0.00118648	0.0014265	0.00122884	17p13.3
155	PITPNA	PITPNA	-0.35664	0.0801472	-4.44982	8.59436e-06	1.18945e-05	1.24555e-05	1.09437e-05	0.700024	0.598262	0.819095	0.00204712	0.0015143	0.00144609	0.00130336	17p13.3
163	VPS53	VPS53	-0.309186	0.069945	-4.42041	9.85124e-06	2.52908e-05	1.41175e-05	1.56726e-05	0.734044	0.640008	0.841898	0.00223134	0.00224456	0.00154374	0.00163455	17p13.3
216	CRK	CRK	-0.343177	0.0803623	-4.27037	1.95145e-05	2.21921e-05	2.66687e-05	2.45075e-05	0.709512	0.606116	0.830548	0.00333553	0.00213601	0.00231129	0.00218555	17p13.3
217	YWHAE	YWHAE	-0.322525	0.0756337	-4.2643	2.00534e-05	3.171e-05	2.75584e-05	2.27773e-05	0.724318	0.624525	0.840057	0.00341184	0.00255619	0.00234437	0.00207545	17p13.3
229	GLOD4	GLOD4	-0.363014	0.0859027	-4.22587	2.38015e-05	1.859e-05	3.12913e-05	3.03469e-05	0.695577	0.587793	0.823124	0.00383735	0.00193882	0.0025335	0.00246864	17p13.3
282	PAFAH1B1	PAFAH1B1	-0.328805	0.0809753	-4.06057	4.89538e-05	5.58574e-05	6.11605e-05	5.80284e-05	0.719783	0.614151	0.843583	0.00640913	0.00365648	0.00412319	0.00392383	17p13.3
353	WDR81	WDR81	-0.368464	0.0939554	-3.92169	8.79299e-05	4.53303e-05	0.000135245	0.000157261	0.691796	0.575444	0.831674	0.00919652	0.00328156	0.00658742	0.00725888	17p13.3
460	SMG6	SMG6	-0.314758	0.0841712	-3.7395	0.00018439	0.000157991	0.00020412	0.000187457	0.729965	0.61895	0.860893	0.0147672	0.00711345	0.00858241	0.00821954	17p13.3
611	RPH3AL	RPH3AL	-0.334361	0.0945214	-3.53741	0.000404078	0.000196654	0.00047741	0.000523637	0.715796	0.594747	0.861481	0.0244884	0.0081974	0.0142836	0.0151232	17p13.3
672	GEMIN4	GEMIN4	-0.283331	0.0816219	-3.47126	0.000518022	0.000437694	0.000574644	0.000558651	0.753271	0.64191	0.88395	0.0284367	0.013032	0.0159874	0.0154849	17p13.3
963	RPA1	RPA1	-0.26236	0.0814636	-3.22058	0.0012793	0.00107201	0.00142963	0.00128778	0.769234	0.655717	0.902403	0.0490466	0.0215806	0.0269295	0.0250637	17p13.3
74	RAB34	RAB34	-0.357999	0.0729541	-4.90719	9.23918e-07	2.76706e-06	1.39716e-06	8.94295e-07	0.699073	0.605932	0.806532	0.00046789	0.000587126	0.000337224	0.000257946	17q11.2
640	MIR193A	MIR193A	-0.319413	0.0910101	-3.50965	0.000448704	0.000270393	0.000524118	0.000595346	0.726575	0.607873	0.868457	0.0258846	0.010023	0.0151649	0.0162096	17q11.2
884	MIR423	MIR423	-0.282127	0.0859446	-3.28266	0.00102833	0.000817945	0.00117773	0.00114692	0.754178	0.637262	0.892545	0.0428646	0.0187569	0.0240232	0.0235247	17q11.2
188	SLFN11	SLFN11	-0.490993	0.113011	-4.34466	1.39494e-05	6.95751e-07	1.73804e-05	1.05395e-05	0.612018	0.490421	0.763764	0.00274672	0.000339053	0.00179373	0.00128379	17q12
863	SLFN5	SLFN5	-0.264546	0.0802005	-3.29855	0.000971842	0.000816738	0.00100887	0.000943692	0.767554	0.655907	0.898206	0.0415764	0.0187525	0.021936	0.0212694	17q12
725	ZPBP2	ZPBP2	0.20259	0.0592818	3.4174	0.000632214	0.00448025	0.000752678	0.00184592	1.22457	1.09024	1.37545	0.0321949	0.0472333	0.0190074	0.0307082	17q21.1
184	TUBG2	TUBG2	-0.347676	0.0799294	-4.34979	1.3627e-05	1.80593e-05	2.01814e-05	1.93103e-05	0.706328	0.603907	0.826119	0.0027343	0.001905	0.00195052	0.0018977	17q21.2
389	P3H4	P3H4	-0.324862	0.0845025	-3.84441	0.000120844	9.01705e-05	0.000190996	0.00017333	0.722627	0.61233	0.852791	0.0114693	0.0049698	0.00831551	0.00778656	17q21.2
502	ZNF385C	ZNF385C	-0.377737	0.103041	-3.6659	0.000246471	5.41644e-05	0.000309419	0.000323161	0.685411	0.56007	0.838802	0.0181269	0.00359869	0.0111998	0.0114064	17q21.2
191	FZD2	FZD2	-0.361373	0.0832917	-4.33865	1.43364e-05	1.29478e-05	1.94029e-05	1.8198e-05	0.696719	0.591779	0.820268	0.00275677	0.00158289	0.00189512	0.0018458	17q21.31
521	ADAM11	ADAM11	-0.329241	0.0906029	-3.6339	0.000279174	0.00019101	0.000391186	0.000370406	0.719469	0.602408	0.859278	0.0197833	0.00805032	0.0128937	0.012298	17q21.31
866	BECN1	BECN1	-0.257186	0.0780312	-3.29594	0.000980935	0.00101445	0.000924932	0.000877073	0.773224	0.663568	0.901002	0.0417942	0.0209032	0.0210791	0.0203146	17q21.31
14	IGF2BP1	IGF2BP1	0.31103	0.0560543	5.54872	2.87771e-08	4.60396e-06	2.87828e-08	2.00146e-09	1.36483	1.22283	1.52332	7.083e-05	0.000819201	4.08716e-05	5.27814e-06	17q21.32
242	KPNB1	KPNB1	0.333564	0.0797867	4.18069	2.90621e-05	5.03849e-05	3.47858e-05	3.41941e-05	1.39593	1.19385	1.63222	0.00443377	0.0034734	0.00273254	0.00268605	17q21.32
394	TBKBP1	TBKBP1	0.306933	0.080034	3.83504	0.000125546	0.000178448	0.000154311	0.000146939	1.35925	1.16191	1.5901	0.0118405	0.00775093	0.00723263	0.00697301	17q21.32
410	NFE2L1	NFE2L1	0.301888	0.0792973	3.80704	0.000140641	0.000208008	0.000154369	0.000162431	1.35241	1.15774	1.57981	0.0126646	0.00845776	0.00723263	0.00745888	17q21.32
222	ANKRD40	ANKRD40	0.365252	0.0858719	4.25345	2.10498e-05	2.49771e-05	3.30769e-05	2.94597e-05	1.44088	1.21768	1.70499	0.00350072	0.00222922	0.0026206	0.00246075	17q21.33
302	LRRC59	LRRC59	0.393284	0.0980973	4.00912	6.09453e-05	3.41695e-05	8.9466e-05	8.87492e-05	1.48184	1.22265	1.79598	0.00745066	0.00268662	0.00514852	0.00516817	17q21.33
382	SAMD14	SAMD14	-0.304411	0.0788419	-3.86103	0.00011291	0.00016778	0.000120339	0.000113502	0.737558	0.631954	0.860808	0.0109127	0.00744525	0.00618793	0.00603815	17q21.33
636	NXPH3	NXPH3	-0.361943	0.103	-3.51401	0.000441395	9.96163e-05	0.000539258	0.000466967	0.696322	0.569031	0.852087	0.0256231	0.00520599	0.0153576	0.0140394	17q21.33
625	PRR11	PRR11	0.296786	0.084174	3.52586	0.000422111	0.000387982	0.000491922	0.00054488	1.34553	1.14089	1.58687	0.024935	0.0121508	0.0145286	0.0153158	17q22
456	PTRH2	PTRH2	0.244377	0.0652887	3.74302	0.000181822	0.000655228	0.000206594	0.000288331	1.27683	1.12346	1.45113	0.0147672	0.0164679	0.00864788	0.0105926	17q23.1
263	PSMC5	PSMC5	0.362985	0.0882869	4.11143	3.93224e-05	4.0035e-05	6.17502e-05	5.94513e-05	1.43761	1.20918	1.7092	0.00552323	0.00298002	0.00412319	0.00393359	17q23.3
698	AXIN2	AXIN2	-0.437988	0.127233	-3.4424	0.000576569	3.69939e-05	0.000718446	0.000409269	0.645334	0.502902	0.828105	0.0304971	0.00285735	0.0184265	0.0130261	17q24.1
325	CACNG1	CACNG1	0.275193	0.0695567	3.95638	7.60936e-05	0.000318135	8.9092e-05	0.00020634	1.31678	1.14897	1.50911	0.00855473	0.0109159	0.00514852	0.00862482	17q24.2
415	LINC01152	LINC01152	-0.326069	0.0858544	-3.79793	0.000145909	9.62821e-05	0.000160178	0.000139575	0.721755	0.609973	0.854023	0.0129184	0.00511454	0.00740758	0.00676984	17q24.3
121	HID1	HID1	-0.369591	0.0806328	-4.58363	4.56976e-06	5.55355e-06	7.73122e-06	6.01294e-06	0.691017	0.590003	0.809326	0.00139434	0.000931987	0.00111499	0.000924991	17q25.1
383	UBALD2	UBALD2	0.297208	0.0770162	3.85903	0.000113838	0.000141163	0.000155225	0.000151531	1.3461	1.1575	1.56542	0.0109736	0.00659713	0.00724455	0.00711019	17q25.1
442	MRPL58	MRPL58	0.304719	0.0810424	3.76	0.000169914	0.000223154	0.00022594	0.000214089	1.35624	1.15706	1.58972	0.0141928	0.0088589	0.00910667	0.00884133	17q25.1
469	JMJD6	JMJD6	0.32456	0.0872778	3.71871	0.000200247	0.000156013	0.000271454	0.000232507	1.38342	1.16591	1.64152	0.0157635	0.00707616	0.010235	0.00919074	17q25.1
588	CYGB	CYGB	-0.305662	0.0858985	-3.5584	0.000373116	0.000235331	0.000421573	0.000396764	0.736636	0.622495	0.871706	0.0234276	0.00914502	0.0133258	0.0128948	17q25.1
667	RPL38	RPL38	0.284889	0.0819145	3.47788	0.000505391	0.000510608	0.00060168	0.000628442	1.32961	1.1324	1.56117	0.0279746	0.0142638	0.0163579	0.0168049	17q25.1
206	NAT9	NAT9	0.358901	0.0836404	4.291	1.7787e-05	2.74574e-05	3.04107e-05	3.01157e-05	1.43176	1.21527	1.6868	0.00319307	0.00236852	0.00248942	0.00246864	17q25.2
729	SEC14L1	SEC14L1	0.284214	0.0832963	3.41208	0.000644685	0.000574209	0.000821266	0.000776545	1.32872	1.12858	1.56435	0.0325509	0.0151278	0.0197932	0.0191901	17q25.2-q25.3
223	FASN	FASN	0.345161	0.0812075	4.25036	2.13424e-05	3.41168e-05	3.17554e-05	2.96679e-05	1.41222	1.20442	1.65587	0.00353345	0.00268662	0.00254303	0.00246698	17q25.3
284	DUS1L	DUS1L	0.360606	0.0889691	4.05316	5.05305e-05	5.45847e-05	7.94244e-05	7.92617e-05	1.4342	1.2047	1.70742	0.00654592	0.00359869	0.00487175	0.00483153	17q25.3
338	MRPL12	MRPL12	0.286667	0.0727109	3.94256	8.06158e-05	0.000176198	0.000125127	0.000122014	1.33198	1.15506	1.53599	0.00880573	0.00768938	0.00632836	0.00625068	17q25.3
357	PCYT2	PCYT2	0.293944	0.0751615	3.91083	9.19779e-05	0.000166556	0.000103095	0.000108619	1.34171	1.15793	1.55466	0.00948555	0.00744461	0.00568098	0.00593225	17q25.3
360	NPTX1	NPTX1	0.326501	0.0835311	3.90873	9.27811e-05	9.83274e-05	0.000132308	0.000131517	1.38611	1.17678	1.63267	0.00951522	0.00516901	0.00653589	0.00649146	17q25.3
463	ANAPC11	ANAPC11	0.280252	0.0750636	3.73353	0.000188818	0.000276925	0.00028481	0.000284183	1.32346	1.1424	1.53323	0.0150565	0.0101487	0.0106	0.0105131	17q25.3
517	EIF4A3	EIF4A3	0.321306	0.0881377	3.6455	0.000266868	0.000259857	0.000395086	0.000393209	1.37893	1.16016	1.63895	0.0190575	0.00978971	0.0129314	0.0128152	17q25.3
519	RAC3	RAC3	0.294827	0.0810881	3.63588	0.000277033	0.000335286	0.000370713	0.000366696	1.34289	1.14556	1.57421	0.0197072	0.0112794	0.0124879	0.0122507	17q25.3
735	MCRIP1	MCRIP1	0.265359	0.0778175	3.41001	0.000649594	0.000740723	0.000819057	0.000837741	1.3039	1.11945	1.51874	0.0326716	0.0178276	0.0197903	0.0199287	17q25.3
871	ALYREF	ALYREF	0.281959	0.0856329	3.29265	0.000992494	0.000759008	0.00109917	0.00103917	1.32572	1.12089	1.56799	0.0420699	0.017928	0.0230052	0.0220436	17q25.3
964	CCDC137	CCDC137	0.261063	0.0811159	3.21839	0.00128912	0.00120553	0.00154036	0.00151029	1.29831	1.10747	1.52203	0.0493717	0.0229378	0.0279626	0.0273962	17q25.3
97	COLEC12	COLEC12	-0.458802	0.0970566	-4.72716	2.27684e-06	4.70249e-07	3.39883e-06	2.38807e-06	0.632041	0.522553	0.764469	0.000865086	0.000307444	0.000653567	0.000491677	18p11.32
208	ZNF521	ZNF521	-0.318933	0.0743803	-4.28788	1.8039e-05	2.97128e-05	1.82212e-05	1.4402e-05	0.726924	0.628314	0.841011	0.00320193	0.0024804	0.00182806	0.00156485	18q11.2
857	CABYR	CABYR	-0.260882	0.0789125	-3.30596	0.000946511	0.000937758	0.000985245	0.000970611	0.770372	0.659979	0.89923	0.0407762	0.0199896	0.0216838	0.0215354	18q11.2
374	SLC25A52	SLC25A52	0.319262	0.0822236	3.88286	0.000103237	0.000188925	0.000121044	0.000115378	1.37611	1.17129	1.61675	0.0101912	0.00803586	0.00620687	0.00610281	18q12.1
879	RNF138	RNF138	0.268804	0.0818219	3.28524	0.00101897	0.000888722	0.0011209	0.00108371	1.3084	1.11453	1.53599	0.0427744	0.019601	0.0232914	0.0224939	18q12.1
645	C18orf21	C18orf21	0.272696	0.0779919	3.49647	0.000471458	0.000513186	0.000555175	0.000509164	1.3135	1.12731	1.53044	0.0268201	0.0143103	0.0156705	0.0148486	18q12.2
253	DCC	DCC	-0.313466	0.0753414	-4.1606	3.17406e-05	6.7421e-05	4.24205e-05	3.88696e-05	0.730909	0.630569	0.847216	0.00463187	0.00409405	0.00311985	0.0029168	18q21.2
342	PHLPP1	PHLPP1	0.321748	0.0817374	3.93636	8.27268e-05	0.000104717	0.000133863	0.000139724	1.37954	1.17533	1.61923	0.00893062	0.00539282	0.00657208	0.00676984	18q21.33
169	CDH19	CDH19	0.215029	0.0489443	4.39335	1.11617e-05	0.000498962	1.20114e-05	8.43443e-06	1.2399	1.12648	1.36473	0.00243841	0.014112	0.00143858	0.0011439	18q22.1
437	ZNF431	ZNF431	-0.297826	0.0790423	-3.76794	0.000164603	0.000188815	0.000192582	0.0002155	0.74243	0.635879	0.866835	0.0139065	0.00803586	0.00834885	0.00887974	19p12
133	ARMC6	ARMC6	0.343114	0.0757865	4.52737	5.97213e-06	1.60008e-05	8.71175e-06	8.54266e-06	1.40933	1.21479	1.63502	0.00165783	0.00177936	0.00121832	0.0011439	19p13.11
613	TMEM38A	TMEM38A	0.260763	0.0737409	3.5362	0.000405925	0.000609162	0.000494868	0.000508335	1.29792	1.12326	1.49974	0.0244884	0.0157055	0.0145698	0.0148479	19p13.11
696	KCNN1	KCNN1	0.298958	0.0868189	3.44347	0.000574299	0.000407869	0.000721033	0.000617164	1.34845	1.13746	1.59859	0.0304206	0.0125279	0.0184609	0.0166319	19p13.11
856	TM6SF2	TM6SF2	-0.324345	0.0980248	-3.30881	0.00093693	0.000540063	0.00117433	0.00115386	0.723	0.596623	0.876148	0.0405086	0.0146396	0.0239802	0.0236322	19p13.11
921	IQCN	IQCN	-0.256903	0.0789361	-3.25457	0.00113564	0.00106012	0.00128058	0.00122875	0.773443	0.662579	0.902857	0.0455244	0.0214582	0.0250763	0.024242	19p13.11
953	DDX49	DDX49	0.256213	0.0794293	3.22568	0.00125675	0.00148717	0.00153056	0.00165825	1.29203	1.10576	1.50967	0.0486877	0.025588	0.0279153	0.0290154	19p13.11
292	PODNL1	PODNL1	-0.441065	0.109451	-4.02981	5.58218e-05	1.02541e-05	8.47254e-05	7.83464e-05	0.643351	0.519139	0.797283	0.00706276	0.00139184	0.00504063	0.00482091	19p13.12
298	CACNA1A	CACNA1A	-0.295612	0.0736166	-4.01556	5.93038e-05	9.98331e-05	6.17231e-05	4.9658e-05	0.744076	0.644102	0.859567	0.00732777	0.00520599	0.00412319	0.00349881	19p13.13
90	ATG4D	ATG4D	0.364126	0.0763226	4.77088	1.83426e-06	4.61522e-06	2.64645e-06	2.72977e-06	1.43926	1.23929	1.67149	0.000750692	0.000819201	0.000536851	0.000547733	19p13.2
364	LONP1	LONP1	0.293987	0.075383	3.89991	9.62287e-05	0.000181563	0.000139682	0.000152186	1.34177	1.15747	1.5554	0.00976034	0.00786774	0.0067091	0.00711019	19p13.2
531	ECSIT	ECSIT	0.272072	0.075093	3.62313	0.000291055	0.000415841	0.000328588	0.000325515	1.31268	1.13303	1.52082	0.0202368	0.0126674	0.0115853	0.0114327	19p13.2
600	TIMM44	TIMM44	0.291618	0.0823187	3.54255	0.000396284	0.000442849	0.000476316	0.000457036	1.33859	1.13914	1.57296	0.0243847	0.0131143	0.014274	0.0138993	19p13.2
621	ZNF121	ZNF121	0.283417	0.0802684	3.53087	0.000414199	0.000443436	0.000441514	0.000437449	1.32766	1.13439	1.55386	0.0246252	0.0131143	0.0136522	0.013523	19p13.2
641	XAB2	XAB2	0.285684	0.0814882	3.50583	0.000455188	0.000510746	0.000518005	0.000591826	1.33067	1.13425	1.56111	0.0262177	0.0142638	0.0150327	0.0161614	19p13.2
714	SMARCA4	SMARCA4	0.302615	0.0883137	3.42659	0.00061121	0.000427144	0.000770926	0.000773019	1.35339	1.13829	1.60915	0.0315166	0.0128841	0.0192315	0.0191555	19p13.2
62	GTF2F1	GTF2F1	0.426503	0.0859627	4.96149	6.99541e-07	1.11018e-06	1.31924e-06	2.07017e-06	1.53189	1.29436	1.81301	0.000416565	0.000382148	0.000330244	0.000454945	19p13.3
276	TEKTIP1	TEKTIP1	-0.366875	0.0900834	-4.07262	4.64879e-05	3.43174e-05	5.67731e-05	5.38265e-05	0.692896	0.58075	0.826699	0.0062186	0.00268662	0.0039284	0.00373548	19p13.3
409	ALKBH7	ALKBH7	0.284421	0.0746661	3.80924	0.000139395	0.000188804	0.000216054	0.000198766	1.32899	1.14807	1.53843	0.012583	0.00803586	0.00883461	0.0084584	19p13.3
561	KLF16	KLF16	0.288492	0.0803235	3.59163	0.000328615	0.000420594	0.00042054	0.000382898	1.33441	1.14004	1.56193	0.0216265	0.012749	0.0133258	0.0125547	19p13.3
599	KHSRP	KHSRP	0.277155	0.0782081	3.54381	0.000394385	0.000456395	0.000456235	0.000459062	1.31937	1.13187	1.53793	0.0243084	0.0133944	0.013937	0.0139151	19p13.3
623	YJU2	YJU2	0.300917	0.0852717	3.52892	0.000417254	0.000350752	0.000501559	0.000555574	1.3511	1.14315	1.59687	0.0247272	0.0115067	0.0147433	0.01548	19p13.3
782	UHRF1	UHRF1	0.296363	0.0881344	3.36262	0.000772057	0.000525857	0.000830308	0.000818472	1.34496	1.13159	1.59856	0.0364505	0.0145319	0.0199058	0.0196221	19p13.3
804	HSD11B1L	HSD11B1L	-0.278787	0.0833171	-3.3461	0.000819571	0.000713977	0.000868502	0.000902962	0.756701	0.642694	0.890931	0.0377462	0.0174109	0.0202986	0.0206296	19p13.3
829	ASCC2	ASCC2	0.280189	0.0842379	3.32616	0.000880509	0.000739829	0.00112254	0.00115707	1.32338	1.12197	1.56095	0.0389915	0.0178276	0.0232914	0.0236421	19p13.3
872	POLRMT	POLRMT	0.229196	0.0696516	3.29061	0.000999694	0.00152815	0.001232	0.00139325	1.25759	1.09711	1.44154	0.0423265	0.0260477	0.0247313	0.026187	19p13.3
344	ZNF792	ZNF792	-0.302884	0.0769745	-3.93487	8.32422e-05	0.000144441	0.000105357	0.000121091	0.738684	0.635241	0.858973	0.00893402	0.00669867	0.00574259	0.00622659	19q13.11
786	ZNF599	ZNF599	-0.272591	0.0811876	-3.35754	0.000786386	0.000736731	0.000841373	0.000824451	0.761404	0.649394	0.892734	0.0369381	0.0177779	0.0199952	0.0196887	19q13.11
819	MEST	MEST	-0.248609	0.0745111	-3.33654	0.000848286	0.00100589	0.000839276	0.000816411	0.779885	0.673917	0.902515	0.0382402	0.0207937	0.0199952	0.0196211	19q13.11
154	KIRREL2	KIRREL2	0.291601	0.0655229	4.45036	8.57267e-06	5.32709e-05	1.06377e-05	1.00667e-05	1.33857	1.17725	1.522	0.00204712	0.00358898	0.00134501	0.00126415	19q13.12
393	CLIP3	CLIP3	-0.264501	0.0689978	-3.83347	0.000126348	0.000309978	0.000137847	0.000125758	0.767589	0.670498	0.878739	0.0118405	0.0107977	0.00666141	0.00630841	19q13.12
18	SELENOV	SELENOV	-0.497218	0.0905193	-5.49294	3.95286e-08	1.00587e-08	7.01302e-08	3.63792e-08	0.608221	0.509344	0.726292	8.10775e-05	2.32104e-05	6.8137e-05	4.19725e-05	19q13.2
44	HNRNPL	HNRNPL	0.411918	0.0807523	5.10101	3.37852e-07	5.16292e-07	5.72705e-07	5.18271e-07	1.50971	1.28872	1.7686	0.000296711	0.000307444	0.000234936	0.000212606	19q13.2
908	POLD1	POLD1	0.247393	0.0758147	3.26313	0.0011019	0.00120256	0.00107036	0.0010908	1.28068	1.10384	1.48585	0.0447547	0.0229378	0.0225644	0.0225995	19q13.3
823	KANSL2	KANSL2	0.257745	0.0773382	3.33271	0.000860058	0.000922364	0.000892752	0.000957504	1.29401	1.11201	1.5058	0.0385824	0.0198679	0.0206003	0.0214477	19q13.31
850	CCM2L	CCM2L	-0.283476	0.0856513	-3.30966	0.000934107	0.000766298	0.00098256	0.00106999	0.753161	0.636768	0.890829	0.0405086	0.0179973	0.0216838	0.0223438	19q13.31
891	BCL3	BCL3	0.247236	0.0754752	3.27573	0.0010539	0.00127636	0.00122045	0.00113776	1.28048	1.10441	1.48463	0.04365	0.0236122	0.0246718	0.0233626	19q13.32
166	CPT1C	CPT1C	-0.30657	0.0696176	-4.40363	1.06454e-05	3.65646e-05	1.24318e-05	1.13337e-05	0.735967	0.642095	0.843562	0.00236765	0.00283606	0.00144609	0.00132418	19q13.33
175	ZNF114	ZNF114	-0.318926	0.0729083	-4.37434	1.218e-05	2.22164e-05	1.66418e-05	1.42806e-05	0.72693	0.630134	0.838594	0.00256964	0.00213601	0.0017455	0.00156485	19q13.33
649	ZNF541	ZNF541	-0.327666	0.093681	-3.49768	0.00046932	0.000306043	0.000556793	0.000724	0.720603	0.599729	0.86584	0.0268201	0.0107611	0.0156922	0.0185111	19q13.33
781	ZNF473	ZNF473	0.277884	0.0826224	3.3633	0.000770161	0.0007513	0.000828693	0.000963488	1.32033	1.12294	1.55243	0.036416	0.0178594	0.0199058	0.0215006	19q13.33
796	RUVBL2	RUVBL2	0.265682	0.0793335	3.34892	0.000811263	0.000820591	0.000955242	0.000976447	1.30432	1.11649	1.52375	0.0376216	0.0187942	0.0214841	0.021613	19q13.33
902	CLEC11A	CLEC11A	-0.282729	0.0865188	-3.26783	0.00108376	0.000753822	0.0012513	0.00122635	0.753724	0.636162	0.893012	0.0443595	0.0178594	0.0247313	0.024242	19q13.33
120	U2AF2	U2AF2	0.411035	0.0894412	4.59559	4.31533e-06	3.84209e-06	7.11866e-06	7.72096e-06	1.50838	1.26584	1.79739	0.00132768	0.000757086	0.00106843	0.00107403	19q13.42
249	UBE2S	UBE2S	0.315718	0.0756541	4.17317	3.00384e-05	4.38481e-05	4.55332e-05	4.12999e-05	1.37124	1.18227	1.59042	0.0045214	0.00321205	0.00327059	0.00306183	19q13.42
673	NLRP12	NLRP12	0.246416	0.0709828	3.4715	0.000517568	0.00113747	0.000610397	0.000787584	1.27943	1.11326	1.47041	0.0284367	0.0222434	0.0164736	0.0193266	19q13.42
149	ZNF835	ZNF835	0.390389	0.0873081	4.47139	7.77115e-06	6.15967e-06	1.20634e-05	1.56431e-05	1.47756	1.24517	1.75332	0.00192558	0.00100626	0.00143858	0.00163455	19q13.43
718	ZNF551	ZNF551	0.236512	0.0690749	3.42399	0.000617079	0.00106675	0.000698781	0.000757396	1.26682	1.10642	1.45048	0.0317306	0.0215192	0.0180665	0.0189195	19q13.43
720	TRIM28	TRIM28	0.219911	0.0642577	3.42233	0.000620873	0.00136513	0.000732553	0.000788349	1.24597	1.09852	1.4132	0.0318397	0.0243635	0.0186502	0.0193266	19q13.43
772	ZNF329	ZNF329	0.19556	0.0580675	3.3678	0.000757714	0.00203653	0.00084903	0.00115933	1.21599	1.08518	1.36257	0.0362698	0.0306643	0.0200937	0.0236477	19q13.43
527	HSD3B1	HSD3B1	0.286624	0.0790669	3.62508	0.000288877	0.000344478	0.000352	0.000340151	1.33192	1.14071	1.55518	0.0201233	0.0113962	0.0120779	0.0117255	1p12
248	TTF2	TTF2	0.33797	0.0809996	4.17249	3.01289e-05	3.08799e-05	3.85542e-05	4.00691e-05	1.4021	1.19628	1.64333	0.0045214	0.0025112	0.00292885	0.00299464	1p13.1
45	PHTF1	PHTF1	-0.396005	0.0778872	-5.08434	3.68915e-07	8.17992e-07	5.04683e-07	4.68e-07	0.673004	0.577723	0.783998	0.000296711	0.000342087	0.000232892	0.000200914	1p13.2
6	SLC16A4	SLC16A4	-0.486502	0.0809568	-6.0094	1.8621e-09	1.86285e-09	2.74534e-09	1.62666e-09	0.614773	0.524571	0.720486	1.00198e-05	5.50823e-06	8.4465e-06	5.08842e-06	1p13.3
783	GPSM2	GPSM2	0.287896	0.085654	3.36115	0.000776196	0.000658464	0.000851979	0.000880187	1.33362	1.12752	1.57739	0.0365525	0.0164679	0.0201377	0.0203358	1p13.3
817	SLC9A5	SLC9A5	-0.288163	0.086325	-3.33812	0.000843488	0.000584794	0.000841617	0.000804262	0.74964	0.632955	0.887835	0.038117	0.0153342	0.0199952	0.0194838	1p13.3
809	TFRC	TFRC	0.26217	0.0784328	3.34261	0.000829955	0.000943964	0.000942179	0.000951093	1.29975	1.11454	1.51573	0.0378763	0.0200525	0.0213669	0.0213591	1p21.2
674	DNTTIP2	DNTTIP2	0.283507	0.0816956	3.47028	0.000519915	0.000571006	0.000609801	0.000651803	1.32778	1.13132	1.55835	0.0284796	0.0151014	0.0164736	0.017189	1p22.1
764	DIPK1A	DIPK1A	0.291608	0.0864	3.37509	0.000737904	0.000615151	0.000853271	0.000791952	1.33858	1.13006	1.58558	0.0356419	0.0157535	0.0201424	0.0193398	1p22.1
63	CLCA4	CLCA4	0.261675	0.0529762	4.93948	7.83302e-07	7.3855e-05	1.51483e-06	7.47388e-06	1.2991	1.17098	1.44124	0.000419123	0.00438381	0.000348035	0.00106952	1p22.3
730	SSX2IP	SSX2IP	0.259027	0.0758957	3.41294	0.000642669	0.000890442	0.000598486	0.000602212	1.29567	1.11658	1.50348	0.0325509	0.019601	0.0163259	0.0163483	1p22.3
701	IFI44	IFI44	0.254221	0.0739857	3.43608	0.0005902	0.000807415	0.000539091	0.000488502	1.28946	1.1154	1.49068	0.0310402	0.0186544	0.0153576	0.0144515	1p31.1
958	MIGA1	MIGA1	-0.239013	0.0741543	-3.22319	0.00126772	0.00147902	0.00139363	0.00136055	0.787404	0.680891	0.91058	0.0488354	0.0254927	0.0265646	0.0258176	1p31.1
174	L1TD1	L1TD1	0.193712	0.0442685	4.37584	1.20965e-05	0.00149777	1.1009e-05	3.90084e-07	1.21375	1.11288	1.32376	0.00256668	0.0256959	0.00137315	0.000200914	1p31.3
376	PATJ	PATJ	-0.358039	0.0923076	-3.87876	0.00010499	5.7266e-05	0.000155409	0.000189674	0.699046	0.583355	0.83768	0.0103091	0.00372229	0.00724455	0.00825797	1p31.3
140	FAF1	FAF1	0.359359	0.0798974	4.49776	6.86728e-06	9.55542e-06	9.62057e-06	9.51063e-06	1.43241	1.22478	1.67524	0.001811	0.00133651	0.00128188	0.00122884	1p32.3
211	ORC1	ORC1	0.356963	0.0833413	4.28314	1.84271e-05	1.85275e-05	2.38865e-05	2.38628e-05	1.42898	1.21363	1.68255	0.0032243	0.00193882	0.00215095	0.00213839	1p32.3
670	COA7	COA7	0.283647	0.0816977	3.47192	0.00051676	0.000542291	0.000539366	0.000521592	1.32796	1.13148	1.55858	0.0284367	0.014657	0.0153576	0.0151155	1p32.3
878	PCSK9	PCSK9	-0.396673	0.120716	-3.286	0.00101621	0.00012166	0.00113019	0.000918175	0.672554	0.530852	0.852081	0.0427744	0.00588706	0.0233422	0.0208995	1p32.3
190	FOXE3	FOXE3	0.236213	0.054443	4.33872	1.43318e-05	0.000295536	1.38431e-05	3.36451e-05	1.26644	1.13827	1.40905	0.00275677	0.010587	0.00153942	0.00265422	1p33
113	EIF2B3	EIF2B3	0.381149	0.0819008	4.65379	3.25887e-06	5.50828e-06	4.5274e-06	6.41467e-06	1.46397	1.24686	1.71888	0.00106813	0.000931987	0.00077385	0.000962722	1p34.1
224	B4GALT2	B4GALT2	0.353077	0.0831628	4.24561	2.17998e-05	1.9611e-05	3.376e-05	3.19152e-05	1.42344	1.20935	1.67544	0.00359308	0.00198814	0.00266329	0.00253946	1p34.1
285	MUTYH	MUTYH	-0.311856	0.0769323	-4.05364	5.04275e-05	5.92423e-05	6.47537e-05	6.54315e-05	0.732087	0.629619	0.851232	0.00654592	0.00383179	0.00420899	0.00425304	1p34.1
515	RNU5F.1	RNU5F.1	0.185544	0.0508455	3.64918	0.000263082	0.0020874	0.000396933	0.000348975	1.20387	1.08969	1.33003	0.0188602	0.0310503	0.0129413	0.011842	1p34.1
776	KIF2C	KIF2C	0.285398	0.0848063	3.3653	0.000764613	0.00057872	0.000798039	0.000776165	1.33029	1.12657	1.57085	0.036416	0.0152032	0.0194968	0.0191901	1p34.1
256	PTPRF	PTPRF	0.336494	0.0812614	4.14088	3.45972e-05	3.26369e-05	5.49504e-05	4.73036e-05	1.40003	1.1939	1.64175	0.00498956	0.00260813	0.00384678	0.00335743	1p34.2
261	YBX1	YBX1	0.34741	0.0844285	4.11485	3.87438e-05	4.71183e-05	6.43154e-05	8.51504e-05	1.4154	1.19953	1.67011	0.00548054	0.00337133	0.00419633	0.00501685	1p34.2
297	C1orf50	C1orf50	0.323862	0.0806323	4.01653	5.90613e-05	6.11219e-05	8.65347e-05	7.94866e-05	1.38246	1.18037	1.61914	0.00732777	0.00387736	0.00505516	0.00483153	1p34.2
532	C1orf216	C1orf216	0.286498	0.0791231	3.62091	0.000293564	0.000352945	0.000390983	0.000365596	1.33176	1.14045	1.55516	0.0202587	0.0115316	0.0128937	0.0122484	1p34.3
619	ADPRS	ADPRS	0.268068	0.0759175	3.53104	0.000413923	0.000545062	0.000528927	0.000534542	1.30744	1.12668	1.5172	0.0246252	0.0146888	0.0152563	0.0151696	1p34.3
753	CDCA8	CDCA8	0.270516	0.0799039	3.38552	0.000710439	0.000615291	0.000760592	0.000744578	1.31064	1.12065	1.53284	0.034787	0.0157535	0.0191288	0.0188029	1p34.3
41	PHC2	PHC2	0.393332	0.0768416	5.11874	3.07583e-07	7.13929e-07	4.66175e-07	4.21174e-07	1.48191	1.27472	1.72278	0.000276974	0.000339053	0.000232089	0.000200914	1p35.1
293	YARS1	YARS1	0.307679	0.0764073	4.02683	5.65339e-05	8.95948e-05	6.20568e-05	6.53824e-05	1.36026	1.17108	1.58002	0.00712366	0.00496673	0.00412319	0.00425304	1p35.1
363	MTMR9LP	MTMR9LP	-0.346634	0.0888606	-3.90088	9.58434e-05	7.18007e-05	0.000131403	0.000117645	0.707064	0.594046	0.841583	0.00974804	0.0043174	0.00653589	0.00615221	1p35.2
33	RCAN3	RCAN3	-0.350407	0.0674181	-5.19753	2.01959e-07	1.3886e-06	2.35036e-07	1.37595e-07	0.704401	0.617211	0.803908	0.000225949	0.000427226	0.000144626	0.000105833	1p36.11
167	NUDC	NUDC	0.344269	0.0782438	4.39996	1.08273e-05	2.44765e-05	1.83795e-05	2.10408e-05	1.41096	1.21036	1.64481	0.00239367	0.00222847	0.00183397	0.00202298	1p36.11
214	LDLRAP1	LDLRAP1	-0.419831	0.0981643	-4.27682	1.89582e-05	4.12417e-06	2.63087e-05	2.14737e-05	0.657158	0.542141	0.796576	0.00327074	0.00077686	0.00229084	0.00203967	1p36.11
286	ELOA	ELOA	0.317193	0.078353	4.04826	5.15999e-05	7.79134e-05	7.2773e-05	8.45744e-05	1.37327	1.17777	1.60121	0.00666108	0.00450872	0.00461646	0.00501549	1p36.11
369	NIPAL3	NIPAL3	-0.295391	0.075839	-3.89497	9.82093e-05	0.00016748	0.000115193	0.000130579	0.744241	0.641445	0.863511	0.00985275	0.00744525	0.00606484	0.00646244	1p36.11
454	MAN1C1	MAN1C1	-0.305413	0.0816706	-3.73957	0.000184337	0.000167708	0.000210314	0.00020651	0.736819	0.627831	0.864727	0.0147672	0.00744525	0.0087245	0.00862482	1p36.11
677	AUNIP	AUNIP	0.254747	0.0734929	3.46629	0.0005277	0.000753481	0.000605674	0.000629045	1.29014	1.11706	1.49002	0.028778	0.0178594	0.0164423	0.0168049	1p36.11
761	CEP85	CEP85	0.289518	0.0857511	3.37626	0.000734786	0.000562508	0.000953084	0.000950888	1.33578	1.12913	1.58026	0.0355951	0.0149194	0.0214841	0.0213591	1p36.11
867	HMGN2	HMGN2	0.259854	0.0788442	3.29579	0.000981463	0.000907438	0.00113412	0.00112239	1.29674	1.11107	1.51344	0.0417942	0.0197824	0.023392	0.0231351	1p36.11
489	E2F2	E2F2	0.290914	0.0789066	3.68682	0.000227075	0.000276457	0.000274754	0.000270174	1.33765	1.14598	1.56138	0.0171444	0.0101487	0.010288	0.010096	1p36.12
945	NBPF3	NBPF3	-0.241971	0.0748672	-3.232	0.00122925	0.00152253	0.00151268	0.00151525	0.785079	0.677932	0.90916	0.0480253	0.0259859	0.0277104	0.0273962	1p36.12
771	ARHGEF10L	ARHGEF10L	-0.271278	0.0805565	-3.36755	0.000758404	0.000799215	0.000812989	0.000851407	0.762405	0.651052	0.892803	0.0362698	0.0185113	0.0196989	0.0201488	1p36.13
777	MFAP2	MFAP2	-0.253843	0.0754753	-3.36326	0.000770286	0.000835674	0.000923442	0.000883434	0.775814	0.669134	0.899502	0.036416	0.0189745	0.0210714	0.0203598	1p36.13
870	MRTO4	MRTO4	0.244292	0.0741778	3.29333	0.00099009	0.00124645	0.00128098	0.001189	1.27672	1.10396	1.4765	0.0420162	0.0232419	0.0250763	0.0239308	1p36.13
252	FBLIM1	FBLIM1	-0.38369	0.0921457	-4.16395	3.12793e-05	1.94699e-05	4.35397e-05	4.26698e-05	0.681343	0.568763	0.816207	0.00458267	0.00198814	0.00316434	0.00312573	1p36.21
255	SLC25A33	SLC25A33	0.361563	0.087276	4.14275	3.43168e-05	2.90131e-05	5.34067e-05	8.18835e-05	1.43557	1.20986	1.70339	0.00496853	0.00245067	0.00376293	0.00493201	1p36.22
550	TMEM201	TMEM201	0.30458	0.0845168	3.60378	0.000313627	0.000347559	0.000398895	0.000405344	1.35606	1.14904	1.60036	0.0210529	0.0114437	0.0129413	0.0130028	1p36.22
486	WRAP73	WRAP73	0.277952	0.0752849	3.69201	0.000222492	0.000305662	0.00032616	0.000346129	1.32042	1.13928	1.53037	0.0169021	0.0107611	0.0115565	0.011812	1p36.32
289	NOC2L	NOC2L	0.310802	0.0768706	4.04318	5.27308e-05	9.50881e-05	7.89123e-05	8.95265e-05	1.36452	1.17367	1.5864	0.0067364	0.00510662	0.00487175	0.00518083	1p36.33
296	PUSL1	PUSL1	0.326877	0.0813523	4.01804	5.86844e-05	0.000104531	7.3918e-05	8.38149e-05	1.38663	1.18226	1.62633	0.00731968	0.00539282	0.00465709	0.00499104	1p36.33
514	MRPL20	MRPL20	0.287245	0.0787102	3.6494	0.000262852	0.000301349	0.000357289	0.0004081	1.33275	1.14222	1.55506	0.0188602	0.0106877	0.012214	0.0130113	1p36.33
934	HES4	HES4	0.259034	0.0799302	3.24075	0.00119214	0.00121099	0.00115409	0.00116407	1.29568	1.1078	1.51542	0.0471241	0.0229516	0.0236717	0.0236819	1p36.33
507	RNVU1.3	RNVU1.3	-0.308194	0.0842531	-3.65795	0.00025424	0.000207188	0.000295117	0.000262154	0.734773	0.622926	0.866701	0.0185198	0.00844302	0.0108523	0.00989645	1q21.1
250	MTMR11	MTMR11	-0.378401	0.0908029	-4.16727	3.08264e-05	1.47195e-05	4.86921e-05	3.73155e-05	0.684956	0.573286	0.818379	0.0045343	0.00169827	0.00347049	0.00285135	1q21.2
568	SV2A	SV2A	-0.274945	0.0767265	-3.58344	0.0003391	0.000366301	0.000343446	0.000339002	0.759614	0.653557	0.882882	0.0220513	0.0117191	0.0118727	0.0117191	1q21.2
647	PDE4DIP	PDE4DIP	-0.274106	0.0783904	-3.49668	0.000471078	0.00054997	0.000515186	0.000527703	0.760251	0.651975	0.886509	0.0268201	0.0147034	0.0150005	0.015137	1q21.2
50	CHTOP	CHTOP	0.379196	0.074879	5.06411	4.10316e-07	1.20555e-06	6.88719e-07	7.23157e-07	1.46111	1.26167	1.69208	0.00030874	0.000390427	0.000240098	0.000226871	1q21.3
269	SLC27A3	SLC27A3	-0.341526	0.0834543	-4.09237	4.26979e-05	4.86059e-05	6.19978e-05	5.86516e-05	0.710685	0.603449	0.836977	0.00587142	0.00342568	0.00412319	0.00393359	1q21.3
354	ADAR	ADAR	0.292901	0.074729	3.91951	8.87298e-05	0.000137156	0.000115974	0.000124853	1.34031	1.1577	1.55172	0.00925396	0.00647544	0.00606484	0.00629563	1q21.3
478	HAX1	HAX1	0.300881	0.0813639	3.69796	0.000217339	0.000279224	0.000246316	0.000253837	1.35105	1.1519	1.58463	0.016787	0.0101727	0.009624	0.00966151	1q21.3
704	CTSK	CTSK	-0.291143	0.0847812	-3.43405	0.000594645	0.000438631	0.000711802	0.000698741	0.747409	0.632984	0.882519	0.0311234	0.0130389	0.0183006	0.0180655	1q21.3
784	PSMB4	PSMB4	0.256987	0.0764516	3.36144	0.000775373	0.000836686	0.000821786	0.00087195	1.29303	1.1131	1.50205	0.0365525	0.0189745	0.0197932	0.020314	1q21.3
787	C1orf43	C1orf43	0.259726	0.0773738	3.35677	0.00078858	0.000888894	0.000746121	0.000725518	1.29658	1.11413	1.50889	0.0369472	0.019601	0.0189195	0.0185243	1q21.3
799	FLAD1	FLAD1	0.25702	0.076784	3.34731	0.000816002	0.000998164	0.000965437	0.000998206	1.29307	1.11241	1.50308	0.0377056	0.0207035	0.0215532	0.0218482	1q21.3
125	CCT3	CCT3	0.343663	0.0752271	4.56834	4.91606e-06	1.17005e-05	5.80797e-06	5.07046e-06	1.4101	1.2168	1.63412	0.00145201	0.00150344	0.000916369	0.000843249	1q22
887	RUSC1	RUSC1	-0.289121	0.0880865	-3.28224	0.00102987	0.000692093	0.00107077	0.00103779	0.748922	0.630169	0.890053	0.0428669	0.0170541	0.0225644	0.0220436	1q22
941	SCAMP3	SCAMP3	0.240514	0.0743425	3.23522	0.0012155	0.00134893	0.00144993	0.00145798	1.2719	1.09945	1.47141	0.04769	0.0243601	0.0271733	0.0269142	1q22
51	HDGF	HDGF	0.393658	0.0779246	5.05178	4.37706e-07	1.06388e-06	5.00056e-07	4.49025e-07	1.48239	1.27243	1.727	0.00030874	0.000377677	0.000232892	0.000200914	1q23.1
537	AIM2	AIM2	-0.284418	0.0786627	-3.61567	0.000299572	0.000327224	0.000325431	0.000296279	0.752452	0.644942	0.877883	0.0204121	0.0111449	0.0115565	0.0107452	1q23.1-q23.2
614	VANGL2	VANGL2	0.294722	0.0833749	3.53491	0.000407919	0.000389128	0.000525924	0.000530429	1.34275	1.14032	1.58112	0.0244884	0.0121508	0.0151934	0.0151547	1q23.2
506	B4GALT3	B4GALT3	0.286621	0.0783573	3.65787	0.000254321	0.000340018	0.000319692	0.000328962	1.33192	1.1423	1.55301	0.0185198	0.0113686	0.0114593	0.011523	1q23.3
779	UAP1	UAP1	0.254144	0.075504	3.36596	0.000762774	0.000853209	0.00080476	0.000773069	1.28936	1.112	1.495	0.036416	0.019125	0.0195729	0.0191555	1q23.3
315	PAPPA2	PAPPA2	0.305895	0.0770034	3.97249	7.11254e-05	9.64171e-05	7.57996e-05	5.93742e-05	1.35784	1.16762	1.57904	0.00833227	0.00511454	0.00475939	0.00393359	1q25.2
631	FAM20B	FAM20B	0.259495	0.0737141	3.5203	0.000431062	0.000586912	0.000445302	0.000439099	1.29628	1.12189	1.49776	0.0252216	0.0153679	0.0137005	0.013523	1q25.2
452	RGS16	RGS16	0.252915	0.067513	3.74617	0.000179554	0.000409274	0.000236668	0.000197051	1.28777	1.12816	1.46996	0.0146391	0.0125312	0.00939548	0.00845777	1q25.3
476	COLGALT2	COLGALT2	-0.334468	0.0903961	-3.70003	0.000215576	0.000107582	0.000301172	0.00024668	0.715719	0.599511	0.854452	0.0166857	0.00547095	0.0109825	0.0095067	1q25.3
518	MR1	MR1	-0.319329	0.0877524	-3.63898	0.000273724	0.000190476	0.00034674	0.000320014	0.726637	0.611818	0.863003	0.0195094	0.00804877	0.0119247	0.0113387	1q25.3
842	ZNF33A	ZNF33A	-0.248364	0.0748096	-3.31995	0.000900332	0.00133104	0.0010135	0.00103553	0.780076	0.673688	0.903264	0.0394777	0.0242475	0.0220089	0.0220436	1q25.3
556	ATP6V1G3	ATP6V1G3	0.262427	0.0729427	3.59771	0.000321029	0.000660309	0.000322461	0.000330475	1.30008	1.12689	1.49989	0.0213445	0.0164679	0.0115138	0.0115541	1q31.3
20	PPP1R15B	PPP1R15B	0.290333	0.0535557	5.42114	5.92214e-08	9.89265e-06	1.29195e-07	6.02236e-07	1.33687	1.20366	1.48483	0.000109323	0.00136282	0.000103693	0.000226871	1q32.1
321	PPFIA4	PPFIA4	-0.326912	0.0825007	-3.96254	7.41564e-05	7.90633e-05	8.18708e-05	8.22893e-05	0.721147	0.613478	0.847712	0.00851518	0.0045529	0.00498139	0.00493201	1q32.1
604	SLC45A3	SLC45A3	0.267766	0.0756445	3.5398	0.000400432	0.000637957	0.000486391	0.000503477	1.30704	1.12694	1.51593	0.0244767	0.0161968	0.0144938	0.0147527	1q32.1
862	MIR181B1	MIR181B1	0.248922	0.0754498	3.29917	0.000969695	0.0013572	0.00106402	0.000972245	1.28264	1.10632	1.48706	0.0415327	0.0243601	0.0224923	0.0215458	1q32.1
693	SYT14	SYT14	-0.232347	0.0674287	-3.44582	0.000569325	0.00124189	0.000609962	0.000573677	0.792671	0.69454	0.904666	0.0302874	0.0231949	0.0164736	0.015759	1q32.2
433	INTS7	INTS7	0.298057	0.0790004	3.77286	0.000161389	0.000157921	0.000181013	0.00018048	1.34724	1.15398	1.57286	0.0137905	0.00711345	0.00803349	0.00795148	1q32.3
874	EPRS1	EPRS1	0.261434	0.079522	3.28756	0.00101058	0.00111843	0.000979995	0.000968101	1.29879	1.11135	1.51785	0.0426896	0.0221765	0.0216838	0.0215056	1q41
950	RAB3GAP2	RAB3GAP2	0.253665	0.0785407	3.22972	0.0012391	0.00141855	0.00114919	0.00107679	1.28874	1.10487	1.50321	0.0481554	0.0248448	0.0235974	0.0224351	1q41
164	MIXL1	MIXL1	-0.420247	0.0951252	-4.41783	9.9698e-06	3.89616e-06	1.29285e-05	1.58006e-05	0.656885	0.545153	0.791516	0.00224442	0.000757086	0.00146689	0.00163865	1q42.12
40	TAF5L	TAF5L	0.399731	0.0779775	5.12623	2.95595e-07	4.99494e-07	4.05437e-07	4.21866e-07	1.49142	1.28005	1.7377	0.000274754	0.000307444	0.000207899	0.000200914	1q42.13
384	URB2	URB2	0.292146	0.0758046	3.85394	0.000116233	0.000149993	0.000161313	0.000179057	1.3393	1.15439	1.55383	0.0111754	0.00686623	0.00740758	0.00792965	1q42.13
845	TAFA5	TAFA5	-0.258926	0.0780432	-3.31773	0.000907537	0.00108395	0.000948068	0.000990215	0.77188	0.662399	0.899457	0.0396524	0.0216716	0.0214346	0.0217871	1q42.2
492	TOMM20	TOMM20	0.276395	0.0750769	3.6815	0.00023187	0.000313647	0.000254354	0.000246263	1.31837	1.13797	1.52736	0.0173997	0.0108325	0.00982295	0.0095067	1q42.3
327	EXO1	EXO1	0.343969	0.0869076	3.95787	7.56203e-05	5.15715e-05	9.20668e-05	9.22718e-05	1.41053	1.18962	1.67248	0.00855473	0.00351295	0.00524406	0.00522699	1q43
882	ACTN2	ACTN2	0.247275	0.0753232	3.28286	0.0010276	0.00131908	0.00104361	0.00104311	1.28053	1.10478	1.48425	0.0428646	0.0241091	0.0223234	0.0220436	1q43
802	ENTPD6	ENTPD6	0.261942	0.0783001	3.34537	0.000821739	0.000853683	0.000977995	0.000986362	1.29945	1.11458	1.51499	0.0377462	0.019125	0.0216732	0.0217282	20p11.21
132	RNU105B	RNU105B	-0.420252	0.0927329	-4.53186	5.84672e-06	1.99128e-06	9.90252e-06	9.00679e-06	0.656881	0.547712	0.787809	0.00163531	0.000490941	0.00130572	0.00118761	20p12.3
336	PLCB1	PLCB1	-0.3361	0.0851604	-3.94667	7.9247e-05	5.14977e-05	0.000109117	0.00010035	0.714552	0.604707	0.84435	0.00870773	0.00351295	0.00584458	0.00558304	20p12.3
279	C20orf96	C20orf96	-0.305531	0.0751624	-4.06495	4.80431e-05	7.56141e-05	5.73981e-05	5.67199e-05	0.736732	0.635816	0.853666	0.00635753	0.00445954	0.00393892	0.00387923	20p13
182	DEFB124	DEFB124	-0.394813	0.0906161	-4.35699	1.31864e-05	1.33995e-05	1.7902e-05	3.50895e-05	0.673806	0.56416	0.804762	0.00267496	0.00159809	0.00180585	0.00272682	20q11.21
723	TSPY26P	TSPY26P	-0.276991	0.0810234	-3.41866	0.000629303	0.000747746	0.000759217	0.000816507	0.758061	0.646751	0.888529	0.0321354	0.0178594	0.0191203	0.0196211	20q11.21
423	KIAA1755	KIAA1755	-0.329158	0.0869197	-3.78692	0.000152526	0.000105169	0.000185917	0.000169437	0.719529	0.606824	0.853168	0.0133114	0.00539282	0.0081614	0.00770397	20q11.23
827	CAMKV	CAMKV	0.261419	0.0785399	3.32849	0.00087318	0.000925955	0.000929086	0.000864745	1.29877	1.11347	1.51491	0.0389816	0.0198679	0.0211218	0.0203094	20q12
398	SPATA25	SPATA25	-0.314324	0.0820983	-3.82863	0.000128857	0.000134143	0.000153288	0.000151819	0.730282	0.621739	0.857774	0.0119136	0.00634946	0.00723263	0.00711019	20q13.12
572	MYBL2	MYBL2	0.28874	0.0807042	3.57776	0.000346555	0.000312743	0.000383555	0.000381027	1.33474	1.13947	1.56349	0.0223686	0.0108325	0.0127346	0.0125156	20q13.12
586	ADA	ADA	0.243667	0.0684362	3.5605	0.000370146	0.000788128	0.000448572	0.000428651	1.27592	1.11576	1.45907	0.0232807	0.0183698	0.0137552	0.0133438	20q13.12
749	SLC2A10	SLC2A10	-0.296333	0.0874309	-3.38934	0.000700622	0.000463611	0.000909857	0.000808548	0.74354	0.626445	0.882522	0.0345353	0.0135179	0.0208866	0.0195146	20q13.12
207	RNF114	RNF114	0.361558	0.0843079	4.28853	1.79856e-05	1.96015e-05	2.4962e-05	2.54493e-05	1.43556	1.21691	1.6935	0.00320193	0.00198814	0.00221538	0.00222927	20q13.13
493	DOK5	DOK5	-0.303653	0.0825116	-3.68013	0.000233119	0.000201497	0.000246511	0.000227829	0.738117	0.627901	0.867679	0.0174054	0.00832132	0.009624	0.00914288	20q13.2
668	AURKA	AURKA	0.27922	0.080343	3.47535	0.000510187	0.000464476	0.000515998	0.000531481	1.3221	1.12947	1.54758	0.0281977	0.0135179	0.0150005	0.0151547	20q13.2
903	TFAP2C	TFAP2C	0.194702	0.0595886	3.26744	0.00108527	0.00329835	0.000976564	0.000718551	1.21495	1.08103	1.36546	0.0443721	0.0402026	0.0216675	0.0184485	20q13.31
560	RWDD2B	RWDD2B	-0.253524	0.0705525	-3.59341	0.000326379	0.000516358	0.000361522	0.000387269	0.776061	0.675836	0.891149	0.0215177	0.0143402	0.0122904	0.0126755	21q21.3
665	APP	APP	-0.259921	0.0747352	-3.4779	0.000505364	0.000682508	0.000600712	0.00053747	0.771112	0.666044	0.892755	0.0279746	0.0169115	0.0163557	0.0151708	21q21.3
687	CCT8	CCT8	0.280959	0.0813572	3.4534	0.000553558	0.000649769	0.000631801	0.000649028	1.3244	1.12919	1.55335	0.0297481	0.0163862	0.0167814	0.0171403	21q21.3
755	LINC00161	LINC00161	0.259827	0.0767624	3.38482	0.000712247	0.000838676	0.000750442	0.000716102	1.29671	1.11558	1.50724	0.0348294	0.0189826	0.019003	0.0184112	21q21.3
280	GART	GART	0.282965	0.0696517	4.06258	4.8534e-05	0.000112745	6.27587e-05	7.22529e-05	1.32706	1.15772	1.52117	0.00637679	0.00567016	0.00413759	0.00455513	21q22.11
314	HUNK	HUNK	-0.32651	0.0821295	-3.97555	7.02172e-05	7.67468e-05	8.18114e-05	7.25464e-05	0.721437	0.614172	0.847437	0.00833227	0.00447116	0.00498139	0.00455513	21q22.11
212	ETS2	ETS2	0.328359	0.0767255	4.27966	1.87181e-05	3.8305e-05	2.78609e-05	2.87837e-05	1.38869	1.1948	1.61404	0.00324902	0.00288616	0.00234888	0.00241521	21q22.2
64	COL6A1	COL6A1	-0.360274	0.0727761	-4.95045	7.40424e-07	2.58662e-06	1.23133e-06	1.63748e-06	0.697485	0.604767	0.804418	0.000419123	0.000555221	0.000330244	0.000377849	21q22.3
543	U2AF1	U2AF1	0.286951	0.0793219	3.61755	0.000297407	0.000341922	0.000307513	0.000314113	1.33236	1.14052	1.55647	0.0204121	0.0113699	0.0111746	0.0111817	21q22.3
551	PCBP3	PCBP3	-0.27764	0.0770651	-3.60267	0.000314969	0.000357627	0.000409774	0.000374086	0.75757	0.651365	0.88109	0.0210664	0.0115764	0.0130996	0.0123543	21q22.3
642	RRP1	RRP1	0.276168	0.0788478	3.50255	0.000460832	0.00049914	0.000508878	0.000510701	1.31807	1.12934	1.53834	0.0265014	0.014112	0.014877	0.0148699	21q22.3
501	TPTEP1	TPTEP1	0.28311	0.0771609	3.66909	0.000243417	0.000278562	0.000330645	0.000293031	1.32725	1.14097	1.54395	0.017938	0.0101727	0.0115853	0.0107291	22q11.1
407	RANBP1	RANBP1	0.296394	0.0777095	3.81413	0.000136665	0.000173133	0.000188425	0.000182275	1.345	1.15498	1.56628	0.0124211	0.00760963	0.00822299	0.00801142	22q11.21
785	TUBA3FP	TUBA3FP	-0.249382	0.0742438	-3.35895	0.00078238	0.000877036	0.000985862	0.00100893	0.779283	0.67375	0.901346	0.0367968	0.0195278	0.0216838	0.0218795	22q11.21
896	TBX1	TBX1	0.257627	0.0787414	3.27181	0.0010686	0.00120834	0.00134977	0.00151203	1.29386	1.10882	1.50977	0.044032	0.0229378	0.0259819	0.0273962	22q11.21
541	MIF	MIF	0.274429	0.0758656	3.61731	0.000297684	0.000389669	0.000376076	0.000358491	1.31578	1.13398	1.52672	0.0204121	0.0121508	0.012554	0.0121196	22q11.23
330	TFIP11	TFIP11	0.340002	0.0859547	3.9556	7.6344e-05	8.15724e-05	9.84041e-05	0.000133348	1.40495	1.18712	1.66275	0.00855473	0.00464761	0.00548803	0.00656428	22q12.1
77	PES1	PES1	0.367593	0.0754161	4.8742	1.09249e-06	4.38301e-06	1.93977e-06	2.19416e-06	1.44425	1.2458	1.67432	0.000523828	0.000801093	0.000421272	0.000470978	22q12.2
192	SF3A1	SF3A1	0.364381	0.0839481	4.34055	1.42128e-05	1.38982e-05	2.18405e-05	2.17436e-05	1.43962	1.22121	1.69709	0.00275677	0.00161359	0.00204915	0.00204169	22q12.2
199	EMID1	EMID1	-0.412561	0.0957558	-4.30847	1.64387e-05	7.80497e-06	3.04389e-05	2.50771e-05	0.661953	0.54868	0.79861	0.00303964	0.00119287	0.00248942	0.00222559	22q12.2
679	TCN2	TCN2	-0.270521	0.0780734	-3.46496	0.000530317	0.000551975	0.00066601	0.000644787	0.762982	0.654724	0.889141	0.0288005	0.0147034	0.0174638	0.0170771	22q12.2
830	FLCN	FLCN	-0.29118	0.0875414	-3.3262	0.000880399	0.000698421	0.00102277	0.000941661	0.747381	0.629545	0.887274	0.0389915	0.0171676	0.0220557	0.0212694	22q12.2
56	HMGXB4	HMGXB4	0.413323	0.0820882	5.03511	4.77583e-07	6.0983e-07	7.28359e-07	6.81397e-07	1.51183	1.28715	1.77573	0.000314864	0.000312707	0.000240098	0.000226871	22q12.3
660	TTLL1	TTLL1	-0.307836	0.0882924	-3.48656	0.000489284	0.000533368	0.000631491	0.00064335	0.735036	0.618235	0.873903	0.0273741	0.0145866	0.0167814	0.0170636	22q13.2
938	PHETA2	PHETA2	-0.302272	0.0933832	-3.2369	0.00120837	0.000618767	0.00135693	0.00132816	0.739137	0.615513	0.887591	0.0475781	0.0158206	0.0260862	0.0254598	22q13.2
846	CALHM2	CALHM2	-0.329665	0.0993937	-3.31676	0.000910684	0.000323406	0.00112349	0.000916413	0.719165	0.591867	0.873841	0.0397029	0.0110352	0.0232914	0.0208852	22q13.32
615	ZBED4	ZBED4	0.308084	0.0870514	3.53911	0.000401482	0.000319507	0.00048679	0.000482319	1.36082	1.14736	1.61398	0.0244884	0.0109427	0.0144938	0.0143145	22q13.33
425	EIF2AK3	EIF2AK3	0.300766	0.0794827	3.78404	0.000154301	0.000235167	0.000163604	0.000179555	1.35089	1.15602	1.57862	0.0134042	0.00914502	0.00745712	0.00792965	2p11.2
593	KRCC1	KRCC1	-0.27965	0.0787325	-3.5519	0.000382454	0.000527565	0.000470721	0.000479189	0.756048	0.647936	0.882199	0.0237714	0.0145343	0.0142278	0.0142675	2p11.2
844	EXOC8	EXOC8	0.262295	0.0790501	3.31809	0.000906359	0.000976764	0.000984605	0.000956903	1.29991	1.11333	1.51775	0.0396478	0.0204202	0.0216838	0.0214477	2p11.2
875	SUCLG1	SUCLG1	0.263361	0.080128	3.28675	0.00101349	0.0012387	0.000999508	0.000978772	1.3013	1.11217	1.52258	0.0427635	0.0231876	0.0217839	0.0216385	2p11.2
267	PCGF1	PCGF1	0.296361	0.0723616	4.09556	4.21157e-05	0.000103302	4.90374e-05	4.67845e-05	1.34496	1.16712	1.5499	0.00582364	0.0053717	0.00348166	0.00335743	2p13.1
311	C2orf81	C2orf81	-0.323441	0.0813927	-3.97383	7.07255e-05	8.46706e-05	0.000117273	0.000110361	0.723655	0.61695	0.848815	0.00833227	0.00479454	0.00609822	0.0059569	2p13.1
365	NAGK	NAGK	-0.300072	0.0769732	-3.89839	9.68337e-05	0.000117271	0.000105768	0.000100357	0.740765	0.637031	0.861391	0.00976804	0.00575751	0.00574259	0.00558304	2p13.3
326	CCT4	CCT4	0.309139	0.0781597	3.95522	7.64642e-05	0.000128994	8.4877e-05	7.97237e-05	1.36225	1.16877	1.58777	0.00855473	0.00620111	0.00504063	0.00483153	2p15
138	REL	REL	0.36213	0.0801406	4.51868	6.22267e-06	9.18499e-06	9.38967e-06	1.03422e-05	1.43639	1.2276	1.68069	0.00168183	0.00131438	0.00127451	0.00128133	2p16.1
654	CLHC1	CLHC1	-0.2689	0.0770417	-3.49031	0.00048246	0.00051659	0.00053993	0.000570522	0.76422	0.657113	0.888784	0.0271531	0.0143402	0.0153576	0.0157192	2p16.1
368	MSH6	MSH6	0.294239	0.075556	3.89432	9.84742e-05	0.000172982	0.00010923	0.000129183	1.3421	1.15737	1.55632	0.00985275	0.00760963	0.00584458	0.00641054	2p16.3
811	CA2	CA2	0.263875	0.0789949	3.34041	0.000836551	0.000898922	0.00105377	0.0010781	1.30197	1.11522	1.51999	0.0378836	0.0197079	0.022441	0.0224372	2p22.3
241	ALK	ALK	-0.49059	0.117275	-4.18324	2.87378e-05	1.5863e-06	5.68509e-05	2.55346e-05	0.612265	0.486536	0.770485	0.00440248	0.000439006	0.0039284	0.00222927	2p23.2-p23.1
104	SLC5A6	SLC5A6	0.384972	0.0820653	4.69105	2.71809e-06	4.04025e-06	4.02541e-06	3.90401e-06	1.46957	1.25123	1.72602	0.000964921	0.000768898	0.00071139	0.00070655	2p23.3
313	FNDC4	FNDC4	-0.306154	0.0770789	-3.97195	7.12861e-05	0.000121823	8.40565e-05	8.27002e-05	0.736273	0.633037	0.856345	0.00833227	0.00588706	0.00504063	0.0049406	2p23.3
334	GCKR	GCKR	-0.392591	0.0994003	-3.94959	7.82843e-05	2.35258e-05	8.80622e-05	8.66042e-05	0.675305	0.555764	0.820559	0.00865346	0.00219337	0.00511204	0.00507528	2p23.3
471	MPV17	MPV17	-0.289244	0.0779833	-3.70905	0.000208041	0.000234124	0.000224845	0.000220086	0.74883	0.642693	0.872494	0.0163076	0.00913727	0.00909778	0.0089292	2p23.3
274	ODC1	ODC1	0.362256	0.0889065	4.07458	4.6098e-05	2.894e-05	5.87857e-05	5.9157e-05	1.43657	1.20684	1.71003	0.00621146	0.00245067	0.00400437	0.00393359	2p25.1
458	RRM2	RRM2	0.341041	0.0911583	3.74119	0.000183149	0.000114695	0.000228176	0.000236211	1.40641	1.1763	1.68154	0.0147672	0.00572236	0.00917676	0.00929429	2p25.1
417	TBC1D8	TBC1D8	0.325608	0.0857329	3.79793	0.000145907	0.000137822	0.000199416	0.000172947	1.38487	1.17067	1.63827	0.0129184	0.00649028	0.00851033	0.00778656	2q11.2
675	SNRNP200	SNRNP200	0.296572	0.0854806	3.46946	0.000521504	0.000469725	0.000551811	0.000787286	1.34524	1.13773	1.5906	0.0285243	0.0135698	0.0155994	0.0193266	2q11.2
728	MGAT4A	MGAT4A	-0.237944	0.0697335	-3.41219	0.000644425	0.00116652	0.00079091	0.000769817	0.788247	0.687551	0.90369	0.0325509	0.0225723	0.0194899	0.0191263	2q11.2
795	NCAPH	NCAPH	0.299737	0.0894876	3.34949	0.000809613	0.000530763	0.000869783	0.000875793	1.3495	1.13241	1.60822	0.0375986	0.0145585	0.0202986	0.020314	2q11.2
273	ST6GAL2	ST6GAL2	-0.329706	0.0807546	-4.08281	4.4495e-05	4.62609e-05	5.81059e-05	5.71155e-05	0.719135	0.613864	0.84246	0.00601742	0.00333584	0.00397272	0.0038906	2q12.3
852	FBLN7	FBLN7	-0.261933	0.0791785	-3.30813	0.000939202	0.00101458	0.00105397	0.00105331	0.769563	0.658942	0.898754	0.0405086	0.0209032	0.022441	0.0220956	2q13
168	DPP10	DPP10	0.32431	0.0737411	4.39795	1.09278e-05	3.41691e-05	1.3032e-05	1.07863e-05	1.38308	1.19695	1.59814	0.00240152	0.00268662	0.00146689	0.00130141	2q14.1
571	IL37	IL37	0.277963	0.0776666	3.57892	0.000345011	0.000644368	0.00036425	0.000416027	1.32044	1.13399	1.53754	0.0223079	0.0162723	0.012341	0.0131056	2q14.1
474	TMEM177	TMEM177	0.309807	0.0836504	3.70359	0.000212567	0.00038013	0.000262773	0.000439174	1.36316	1.15703	1.60602	0.0165569	0.012057	0.0100223	0.013523	2q14.2
147	POLR2D	POLR2D	0.347465	0.0776591	4.47424	7.66836e-06	1.79195e-05	1.20261e-05	1.8942e-05	1.41548	1.21562	1.64818	0.00192558	0.00190111	0.00143858	0.0018888	2q14.3
109	LYPD1	LYPD1	0.3218	0.0689256	4.6688	3.02967e-06	1.9709e-05	3.68028e-06	4.38245e-06	1.37961	1.20528	1.57916	0.0010262	0.00198814	0.00067938	0.000770476	2q21.2
399	THSD7B	THSD7B	0.283571	0.0740594	3.82897	0.000128682	0.000242346	0.000132254	0.000120206	1.32786	1.14845	1.5353	0.0119136	0.00928435	0.00653589	0.00621763	2q22.1
99	RPRM	RPRM	0.320239	0.0678282	4.72132	2.34314e-06	1.11851e-05	2.04861e-06	1.23856e-06	1.37746	1.20599	1.57331	0.000865086	0.00147719	0.000439736	0.000313204	2q23.3
421	NEB	NEB	0.263689	0.0696023	3.78851	0.000151552	0.000356829	0.000136457	0.000127913	1.30172	1.13572	1.49198	0.0132905	0.0115764	0.00661156	0.00638183	2q23.3
895	CCDC148	CCDC148	-0.302889	0.0925064	-3.27425	0.00105944	0.00048571	0.0011242	0.00100478	0.738681	0.616191	0.88552	0.0437032	0.0138277	0.0232914	0.0218795	2q24.1
510	TRAF2	TRAF2	0.290221	0.0793585	3.65709	0.000255094	0.000270088	0.000264191	0.000259262	1.33672	1.14417	1.56168	0.0185311	0.010023	0.0100556	0.00980734	2q24.2
913	PSMD14	PSMD14	0.241205	0.0739632	3.26114	0.00110964	0.00140366	0.00113044	0.00102155	1.27278	1.10102	1.47133	0.0448718	0.0247248	0.0233422	0.0219649	2q24.2
574	GALNT3	GALNT3	0.261043	0.0730677	3.57262	0.000353425	0.000591145	0.000394578	0.000374108	1.29828	1.12506	1.49818	0.022693	0.0154266	0.0129314	0.0123543	2q24.3
793	LINC01124	LINC01124	-0.37706	0.112542	-3.35039	0.000806978	0.000133147	0.00102353	0.000748302	0.685875	0.550109	0.855147	0.0375235	0.00633478	0.0220557	0.0188454	2q31.1
816	SARS1	SARS1	0.29454	0.0881674	3.34069	0.000835697	0.000708088	0.000916557	0.00102291	1.34251	1.12946	1.59575	0.0378836	0.017359	0.0209921	0.0219649	2q33.1
877	CFLAR	CFLAR	-0.239444	0.0728883	-3.28508	0.00101954	0.001194	0.00124775	0.00119565	0.787066	0.682289	0.907932	0.0427744	0.0228708	0.0247313	0.0239649	2q33.1
108	ICA1L	ICA1L	-0.318257	0.0681275	-4.6715	2.99015e-06	1.33243e-05	4.34841e-06	4.1958e-06	0.727416	0.636491	0.831329	0.00102219	0.00159809	0.000750202	0.000751985	2q33.2
676	CARF	CARF	-0.239403	0.0690408	-3.46756	0.000525204	0.000980323	0.000562387	0.000562259	0.787098	0.687481	0.901148	0.0286842	0.0204483	0.0157776	0.0155612	2q33.2
498	CCDC38	CCDC38	0.266891	0.0726175	3.6753	0.000237571	0.000414803	0.00032886	0.000338975	1.3059	1.13265	1.50564	0.0176127	0.0126566	0.0115853	0.0117191	2q33.3
612	SNORD51	SNORD51	0.277924	0.0786057	3.53568	0.000406732	0.00047776	0.000433525	0.000405443	1.32039	1.13186	1.54032	0.0244884	0.0137161	0.0134956	0.0130028	2q33.3
87	MYL1	MYL1	0.252416	0.0524856	4.80924	1.51507e-06	0.000104471	1.39048e-06	2.97159e-07	1.28713	1.16131	1.42659	0.000642948	0.00539282	0.000337224	0.000171424	2q34
788	UNC80	UNC80	-0.263088	0.0783729	-3.35688	0.000788276	0.000920625	0.000874825	0.000868844	0.768674	0.659221	0.8963	0.0369472	0.0198679	0.0203648	0.020314	2q34
335	OBSL1	OBSL1	-0.300044	0.0760078	-3.94754	7.89598e-05	0.000104939	0.000123159	0.000115077	0.740786	0.638256	0.859787	0.00870208	0.00539282	0.00627149	0.00610281	2q35
403	STK11IP	STK11IP	-0.314931	0.0824596	-3.81921	0.000133878	0.00012582	0.00017979	0.000169267	0.729839	0.620923	0.857861	0.0122649	0.00606433	0.00801671	0.00770397	2q35
535	SLC4A3	SLC4A3	-0.284077	0.0784458	-3.62131	0.000293112	0.000409334	0.000301631	0.000338561	0.752709	0.645437	0.877809	0.0202587	0.0125312	0.0109825	0.0117191	2q35
547	PAX3	PAX3	-0.372763	0.103354	-3.60665	0.000310172	7.42444e-05	0.000427093	0.000295756	0.688829	0.562517	0.843503	0.0209352	0.00439279	0.0134542	0.0107452	2q36.1
859	MFF	MFF	-0.227395	0.0688339	-3.30353	0.000954743	0.00147852	0.00107744	0.00104968	0.796606	0.696068	0.911665	0.0410351	0.0254927	0.0226532	0.0220695	2q36.3
546	THAP4	THAP4	0.272202	0.075388	3.61068	0.000305401	0.000359025	0.000346889	0.000343822	1.31285	1.13252	1.5219	0.0206509	0.0115867	0.0119247	0.0117754	2q37.3
559	RNPEPL1	RNPEPL1	0.276083	0.0768284	3.5935	0.000326267	0.000411483	0.000432607	0.000420599	1.31796	1.13372	1.53214	0.0215177	0.0125761	0.0134956	0.013227	2q37.3
707	PASK	PASK	0.275053	0.0801247	3.43282	0.000597347	0.000549876	0.000751525	0.000737037	1.3166	1.12526	1.54048	0.0311234	0.0147034	0.0190043	0.0186892	2q37.3
443	CHMP2B	CHMP2B	-0.290638	0.0773102	-3.75937	0.000170341	0.000240661	0.000211757	0.000202101	0.747787	0.642645	0.87013	0.0141964	0.0092554	0.00875067	0.00853728	3p11.2
67	GXYLT2	GXYLT2	-0.406013	0.0821659	-4.94137	7.75745e-07	5.94003e-07	1.26816e-06	1.13098e-06	0.666302	0.567193	0.782728	0.000419123	0.000312707	0.000330244	0.000303321	3p13
406	FEZF2	FEZF2	0.283051	0.0742206	3.81365	0.000136928	0.000221593	0.000149696	0.000123427	1.32717	1.1475	1.53499	0.0124211	0.00883501	0.00714054	0.00625953	3p14.2
488	ACOX2	ACOX2	-0.336344	0.0911688	-3.68925	0.00022492	0.000153579	0.000325832	0.000286134	0.714377	0.597482	0.854143	0.0170165	0.00699841	0.0115565	0.0105516	3p14.3
709	TASOR	TASOR	-0.269608	0.0785421	-3.43266	0.000597684	0.000644172	0.000678608	0.000695004	0.763678	0.65472	0.89077	0.0311234	0.0162723	0.0176783	0.0180193	3p14.3
291	IL17RB	IL17RB	-0.369893	0.0917927	-4.02965	5.58593e-05	2.86177e-05	7.72848e-05	7.4431e-05	0.690809	0.577064	0.826974	0.00706276	0.00244575	0.00481986	0.00461073	3p21.1
413	CHDH	CHDH	-0.330517	0.0868967	-3.80357	0.000142628	9.84222e-05	0.000184649	0.000177204	0.718552	0.606026	0.851971	0.0127774	0.00516901	0.00813792	0.00788237	3p21.1
562	DUSP7	DUSP7	0.27526	0.0767563	3.58616	0.000335582	0.000538196	0.000394386	0.000400725	1.31687	1.13295	1.53066	0.0219844	0.014632	0.0129314	0.0129551	3p21.2
655	RAD54L2	RAD54L2	0.279534	0.0800802	3.49067	0.000481805	0.000568324	0.000510153	0.000526666	1.32251	1.13041	1.54726	0.0271531	0.015052	0.0148774	0.015137	3p21.2
30	PRKAR2A	PRKAR2A	0.448202	0.0856556	5.2326	1.67142e-07	2.4497e-07	2.19637e-07	2.58788e-07	1.56549	1.32355	1.85166	0.000205696	0.000196615	0.000144626	0.000159241	3p21.31
277	CDC25A	CDC25A	0.338513	0.0831732	4.06998	4.70181e-05	5.30129e-05	6.0289e-05	6.75945e-05	1.40286	1.19184	1.65124	0.00626682	0.00358468	0.00409167	0.00433262	3p21.31
528	IHO1	IHO1	-0.347907	0.0959658	-3.62533	0.000288597	9.37286e-05	0.000339752	0.000265626	0.706164	0.585086	0.852299	0.0201233	0.00510392	0.0118113	0.0100071	3p21.31
719	C3orf18	C3orf18	-0.268234	0.0783781	-3.42231	0.000620925	0.000721522	0.000736854	0.000780017	0.764729	0.655831	0.891709	0.0318397	0.0175485	0.0187102	0.0192244	3p21.31
747	TRAIP	TRAIP	0.277253	0.0817538	3.39132	0.000695571	0.00063567	0.000728411	0.000733704	1.3195	1.12414	1.54881	0.0343782	0.0161717	0.0185982	0.0186559	3p21.31
828	APC2	APC2	-0.260833	0.0784033	-3.32681	0.000878455	0.000974873	0.000948649	0.000901353	0.770409	0.66067	0.898377	0.0389915	0.0204202	0.0214346	0.0206296	3p21.31
898	ALS2CL	ALS2CL	-0.319684	0.0977329	-3.271	0.00107167	0.000507082	0.00117424	0.00140802	0.726378	0.599753	0.879738	0.0440604	0.0142292	0.0239802	0.0263078	3p21.31
12	TRANK1	TRANK1	-0.457092	0.0814792	-5.60993	2.02414e-08	3.87221e-08	2.77933e-08	2.09792e-08	0.633122	0.539675	0.74275	6.2276e-05	6.49827e-05	4.08716e-05	2.97905e-05	3p22.2
927	ACAA1	ACAA1	0.208441	0.0641648	3.24853	0.00116003	0.00331554	0.00132361	0.00172316	1.23176	1.08619	1.39683	0.0461624	0.0402663	0.025619	0.0297563	3p22.2
200	GPD1L	GPD1L	0.331492	0.0769603	4.30731	1.65251e-05	2.81919e-05	2.45596e-05	2.31192e-05	1.39304	1.198	1.61985	0.00303964	0.00242057	0.0021902	0.00209206	3p22.3
587	COLQ	COLQ	-0.317623	0.0891984	-3.56086	0.000369639	0.000223632	0.000410467	0.000501259	0.727877	0.611128	0.866929	0.0232807	0.0088589	0.0130996	0.014711	3p25.1
888	RAF1	RAF1	0.271052	0.0826166	3.28085	0.00103495	0.000926349	0.00107507	0.00112292	1.31134	1.1153	1.54184	0.0430299	0.0198679	0.0226292	0.0231351	3p25.2
386	CPNE9	CPNE9	-0.391143	0.101697	-3.84617	0.000119978	2.45504e-05	0.000138881	0.000124642	0.676284	0.55407	0.825455	0.0114541	0.00222847	0.00669385	0.00629563	3p25.3
959	PRRT3	PRRT3	-0.281374	0.0873016	-3.22301	0.0012685	0.000924218	0.00141222	0.00136997	0.754746	0.636047	0.895596	0.0488354	0.0198679	0.0267878	0.025885	3p25.3
494	LRRN1	LRRN1	-0.278711	0.0757396	-3.67986	0.000233361	0.000295931	0.000254069	0.00025058	0.756758	0.65236	0.877863	0.0174054	0.010587	0.00982295	0.00957703	3p26.2
481	EPHA6	EPHA6	0.255434	0.0690908	3.69708	0.000218096	0.000437319	0.000251932	0.000204441	1.29102	1.12752	1.47824	0.0167901	0.013032	0.00979363	0.00859678	3q11.2
84	TBC1D23	TBC1D23	0.300934	0.062036	4.85096	1.22868e-06	1.28296e-05	1.44013e-06	1.58477e-06	1.35112	1.19643	1.52581	0.00054084	0.00158289	0.000340832	0.000370315	3q12.1-q12.2
697	TOMM70	TOMM70	0.252598	0.0733538	3.44356	0.000574102	0.000921195	0.000508822	0.000501112	1.28737	1.11497	1.48642	0.0304206	0.0198679	0.014877	0.014711	3q12.2
910	TEX55	TEX55	0.209906	0.0643436	3.26227	0.00110523	0.00218771	0.00112877	0.00124961	1.23356	1.08741	1.39936	0.0448083	0.0316995	0.0233422	0.0245142	3q13.32
47	STXBP5L	STXBP5L	-0.369468	0.0727319	-5.07986	3.7772e-07	1.88425e-06	6.92869e-07	6.58352e-07	0.691102	0.599284	0.796988	0.000296711	0.000489906	0.000240098	0.000226871	3q13.33
681	FBXO40	FBXO40	0.257902	0.0744613	3.46357	0.000533049	0.000712378	0.00057583	0.000556812	1.29421	1.11847	1.49757	0.0288989	0.0173948	0.0159874	0.01548	3q13.33
629	KPNA1	KPNA1	0.291973	0.0829172	3.52126	0.000429501	0.000356403	0.00055171	0.000534345	1.33907	1.13821	1.57537	0.0252101	0.0115764	0.0155994	0.0151696	3q21.1
742	UMPS	UMPS	0.268385	0.0790158	3.39659	0.000682301	0.000759461	0.000680678	0.000668963	1.30785	1.12021	1.52692	0.0339763	0.017928	0.0176976	0.0174916	3q21.2
491	CHCHD6	CHCHD6	0.271652	0.0737412	3.68385	0.000229733	0.000300866	0.00032695	0.000367652	1.31213	1.13556	1.51616	0.0172745	0.0106877	0.0115623	0.0122507	3q21.3
932	MCM2	MCM2	0.261202	0.0805255	3.24372	0.00117978	0.00101386	0.00122396	0.0012081	1.29849	1.10891	1.52048	0.0467356	0.0209032	0.0246891	0.0241882	3q21.3
178	IFT122	IFT122	0.333308	0.076382	4.3637	1.27882e-05	2.15828e-05	1.41328e-05	1.44109e-05	1.39558	1.20154	1.62095	0.00263766	0.00213058	0.00154374	0.00156485	3q21.3-q22.1
465	CDV3	CDV3	0.30107	0.0808884	3.72204	0.000197616	0.000213582	0.000229763	0.000222357	1.3513	1.15319	1.58345	0.0156903	0.00857113	0.00920438	0.00900155	3q22.1
644	RBP1	RBP1	-0.293438	0.0838746	-3.49853	0.000467824	0.000424387	0.000573245	0.000536605	0.745695	0.632656	0.878933	0.02682	0.0128219	0.015985	0.0151696	3q23
949	GRK7	GRK7	0.253082	0.0783536	3.22999	0.00123793	0.00156054	0.00153187	0.00152889	1.28799	1.10463	1.50178	0.0481554	0.0264284	0.0279153	0.0275887	3q23
59	ZIC4	ZIC4	-0.336609	0.0672981	-5.00177	5.68063e-07	3.60351e-06	7.14028e-07	4.57884e-07	0.714188	0.625933	0.814886	0.000355473	0.000730998	0.000240098	0.000200914	3q24
221	ZIC1	ZIC1	-0.237872	0.0559078	-4.25472	2.09315e-05	0.00015392	2.55247e-05	1.32491e-05	0.788304	0.706488	0.879594	0.00349679	0.00699841	0.0022468	0.0014823	3q24
584	MBNL1	MBNL1	0.292512	0.0820751	3.56395	0.000365311	0.000369088	0.000331543	0.000313582	1.33979	1.14071	1.57362	0.0231698	0.0117878	0.0115914	0.0111817	3q25.1-q25.2
457	RAP2B	RAP2B	0.320582	0.0857257	3.73963	0.000184295	0.000177569	0.000207809	0.000219304	1.37793	1.16482	1.63003	0.0147672	0.00773097	0.00865948	0.00891707	3q25.2
916	TIPARP	TIPARP	0.26754	0.082091	3.25907	0.00111778	0.0010678	0.00103019	0.00104111	1.30675	1.11254	1.53485	0.0450531	0.0215192	0.022139	0.0220436	3q25.31
680	ZBBX	ZBBX	0.234126	0.0675711	3.46489	0.000530454	0.00103316	0.000662021	0.000661098	1.2638	1.10704	1.44277	0.0288005	0.0210789	0.0173839	0.017335	3q26.1
664	CLDN11	CLDN11	-0.310255	0.0890647	-3.48348	0.000494941	0.000304966	0.000615407	0.000548649	0.73326	0.615809	0.873112	0.0275199	0.0107611	0.0165845	0.0153223	3q26.2
76	YEATS2	YEATS2	0.374327	0.0766083	4.88625	1.02774e-06	1.93421e-06	1.47424e-06	1.42078e-06	1.45401	1.25129	1.68957	0.000499268	0.000490941	0.000344487	0.000345101	3q27.1
523	MCF2L2	MCF2L2	0.279625	0.0770268	3.63023	0.000283167	0.000372384	0.000260705	0.000230106	1.32263	1.1373	1.53817	0.0199514	0.0118726	0.009964	0.00915465	3q27.1
773	EIF2B5	EIF2B5	0.285353	0.0848181	3.36429	0.000767403	0.000724789	0.000969211	0.0010446	1.33023	1.1265	1.57081	0.036416	0.0176047	0.0215822	0.0220436	3q27.1
810	BIRC6	BIRC6	0.251188	0.0751584	3.34211	0.000831449	0.00112644	0.000803321	0.000801274	1.28555	1.10947	1.48958	0.0378836	0.0221829	0.0195637	0.0194683	3q29
157	DCAF4L1	DCAF4L1	0.316633	0.0713246	4.43933	9.02397e-06	2.54979e-05	1.2959e-05	1.31233e-05	1.3725	1.19344	1.57842	0.00212207	0.00225211	0.00146689	0.00147717	4p13
530	SHISA3	SHISA3	0.217125	0.0598943	3.62514	0.000288807	0.000845195	0.000561601	0.000523983	1.2425	1.10488	1.39726	0.0201233	0.0190971	0.0157776	0.0151232	4p13
581	BEND4	BEND4	0.223096	0.0626205	3.56267	0.000367104	0.000928479	0.000398741	0.000370116	1.24994	1.10557	1.41316	0.0231698	0.0198837	0.0129413	0.012298	4p13
441	QDPR	QDPR	0.281829	0.0748963	3.76292	0.000167938	0.000299897	0.000239109	0.000276116	1.32555	1.14458	1.53514	0.0140756	0.0106875	0.00944362	0.0102972	4p15.32
892	FGFBP1	FGFBP1	-0.284631	0.0869004	-3.27537	0.00105523	0.000937328	0.00104325	0.00103087	0.752292	0.634478	0.891982	0.04365	0.0199896	0.0223234	0.0219743	4p15.32
71	NOP14	NOP14	0.420105	0.0854734	4.91504	8.87656e-07	1.13858e-06	1.29338e-06	1.51257e-06	1.52212	1.28734	1.79972	0.000461581	0.000382148	0.000330244	0.000358052	4p16.3
93	POLN	POLN	0.35339	0.0744941	4.74387	2.09676e-06	5.15826e-06	2.96097e-06	2.76358e-06	1.42389	1.23046	1.64773	0.000823536	0.000881681	0.000587736	0.000548555	4p16.3
186	ATP5ME	ATP5ME	0.356585	0.0820853	4.34407	1.39865e-05	2.31893e-05	2.23627e-05	2.21591e-05	1.42844	1.21616	1.67778	0.00274672	0.00219337	0.0020667	0.00204908	4p16.3
451	LETM1	LETM1	0.31717	0.0846365	3.74744	0.00017865	0.000184485	0.000233269	0.000233283	1.37324	1.16333	1.62102	0.0146247	0.007957	0.00928049	0.00920172	4p16.3
826	EMILIN3	EMILIN3	-0.318278	0.0955841	-3.32982	0.000869036	0.000436208	0.00123325	0.00102808	0.727401	0.603132	0.877274	0.0388436	0.0130298	0.0247313	0.0219657	4p16.3
835	THEM6	THEM6	0.231622	0.0696532	3.32536	0.000883044	0.00147785	0.000959169	0.000983534	1.26064	1.09977	1.44504	0.0390443	0.0254927	0.0215405	0.0216918	4p16.3
213	SCFD2	SCFD2	0.291628	0.0681478	4.27935	1.87443e-05	0.000115863	2.59419e-05	4.221e-05	1.3386	1.17124	1.52989	0.00324902	0.00574542	0.00226961	0.00310437	4q12
822	ZNF428	ZNF428	0.27643	0.082932	3.33321	0.00085851	0.000754621	0.0010593	0.000992315	1.31841	1.12062	1.55111	0.0385599	0.0178594	0.0224585	0.0218027	4q13.1
117	MTHFD2L	MTHFD2L	0.397476	0.0860714	4.61798	3.87492e-06	4.23026e-06	4.93659e-06	5.32885e-06	1.48806	1.25706	1.76151	0.00122275	0.000780906	0.000820987	0.000850525	4q13.3
194	SULT1E1	SULT1E1	0.232199	0.0535443	4.33657	1.44723e-05	0.000277017	2.0365e-05	1.86822e-05	1.26137	1.13571	1.40094	0.00276172	0.0101487	0.00195801	0.00188455	4q13.3
294	ADAMTS3	ADAMTS3	0.262622	0.0653088	4.02124	5.78935e-05	0.000212781	6.88287e-05	5.86708e-05	1.30034	1.1441	1.4779	0.00727016	0.00856201	0.00439646	0.00393359	4q13.3
339	EPGN	EPGN	0.288447	0.0732226	3.93932	8.17143e-05	0.000210483	0.000106808	0.000109344	1.33435	1.15596	1.54027	0.00888179	0.00853959	0.00578204	0.00593379	4q13.3
778	ODAM	ODAM	0.323929	0.0963055	3.36356	0.000769449	0.000979552	0.000895889	0.000889808	1.38255	1.14474	1.66977	0.036416	0.0204483	0.0206468	0.0204556	4q13.3
35	ART3	ART3	0.304597	0.0592018	5.14507	2.67416e-07	9.28327e-06	2.2082e-07	6.02535e-08	1.35608	1.20751	1.52292	0.000274462	0.00131822	0.000144626	5.5614e-05	4q21.1
319	CCDC158	CCDC158	-0.325384	0.0821119	-3.96269	7.41109e-05	6.65926e-05	9.97936e-05	9.16152e-05	0.72225	0.614885	0.848362	0.00851518	0.00407053	0.00554876	0.00522544	4q21.1
390	LIN54	LIN54	0.302098	0.0787435	3.83649	0.000124807	0.000144787	0.000171454	0.000168072	1.35269	1.15924	1.57843	0.0118151	0.00669867	0.00775748	0.00769878	4q21.22
860	H2AZ1	H2AZ1	0.271814	0.0823472	3.30083	0.00096398	0.000831505	0.00100198	0.000958525	1.31234	1.11674	1.5422	0.0413358	0.0189267	0.0218119	0.0214477	4q23
134	TBCK	TBCK	-0.508568	0.112402	-4.52456	6.05213e-06	4.89127e-07	8.38999e-06	1.51026e-05	0.601356	0.482454	0.749563	0.0016675	0.000307444	0.00118228	0.00161448	4q24
661	BANK1	BANK1	0.22613	0.0649034	3.4841	0.0004938	0.00147717	0.000690342	0.000664692	1.25374	1.10398	1.42381	0.0274979	0.0254927	0.0179236	0.0174046	4q24
727	MAD2L1	MAD2L1	0.272048	0.0796975	3.41351	0.000641321	0.000636006	0.000723295	0.000727176	1.31265	1.12282	1.53457	0.0325509	0.0161717	0.0184931	0.018541	4q27
792	CCNA2	CCNA2	0.287607	0.0857848	3.35266	0.000800398	0.000638748	0.000834103	0.000842341	1.33323	1.1269	1.57734	0.0373115	0.0161968	0.0199709	0.0199758	4q27
643	PCDH10	PCDH10	0.246672	0.0704529	3.50123	0.000463122	0.00102009	0.000427953	0.000399602	1.27976	1.1147	1.46926	0.0265917	0.0209232	0.0134583	0.0129415	4q28.3
58	MGST2	MGST2	-0.389741	0.0776893	-5.01667	5.25752e-07	1.18878e-06	8.62731e-07	7.29818e-07	0.677232	0.581578	0.788618	0.000334668	0.000390427	0.000265433	0.000226871	4q31.1
420	NOCT	NOCT	0.329816	0.0869859	3.7916	0.000149679	0.000150269	0.000208629	0.000203097	1.39071	1.17272	1.64922	0.0131575	0.00686623	0.00867408	0.00855976	4q31.1
204	CTSO	CTSO	-0.33861	0.0787554	-4.29951	1.71174e-05	2.56636e-05	2.71674e-05	2.8307e-05	0.71276	0.610811	0.831726	0.00309792	0.00225595	0.00233723	0.00239701	4q32.1
161	SH3RF1	SH3RF1	0.335544	0.0757233	4.43118	9.37175e-06	1.72083e-05	1.06375e-05	9.61034e-06	1.3987	1.20578	1.62249	0.0021491	0.00184689	0.00134501	0.00123199	4q32.3-q33
832	MMP15	MMP15	0.282713	0.0849791	3.32685	0.000878338	0.000730195	0.00108746	0.00101768	1.32672	1.12317	1.56717	0.0389915	0.0176895	0.022786	0.021921	4q34.1
539	CDH12	CDH12	0.267159	0.073897	3.61529	0.000300017	0.000537954	0.000300072	0.000249143	1.30625	1.13012	1.50983	0.0204121	0.014632	0.0109825	0.00954447	5p14.3
264	FBXL7	FBXL7	-0.366204	0.089149	-4.10777	3.99498e-05	2.05742e-05	5.50135e-05	4.74696e-05	0.693362	0.582205	0.82574	0.00558692	0.00206413	0.00384678	0.00335743	5p15.1
620	FASTKD3	FASTKD3	0.272574	0.0771838	3.53149	0.000413219	0.000543697	0.000461504	0.000485505	1.31334	1.12896	1.52783	0.0246252	0.0146735	0.0140121	0.0143859	5p15.31
467	NKD2	NKD2	-0.372345	0.100069	-3.7209	0.000198518	5.42771e-05	0.0002408	0.000218068	0.689116	0.566388	0.838438	0.0157018	0.00359869	0.0094578	0.00889541	5p15.33
79	ANKRD55	ANKRD55	0.275271	0.0566401	4.85999	1.17389e-06	2.34432e-05	9.76705e-07	4.86221e-07	1.31689	1.17852	1.4715	0.000535062	0.00219337	0.000295573	0.000203992	5q11.2
765	NDUFAF2	NDUFAF2	0.272877	0.0808558	3.37487	0.000738517	0.000746405	0.000868492	0.000824174	1.31374	1.1212	1.53934	0.0356419	0.0178594	0.0202986	0.0196887	5q12.1
658	FCHO2	FCHO2	-0.268596	0.0770191	-3.4874	0.000487748	0.000528304	0.000545195	0.000531973	0.764452	0.657342	0.889015	0.0273741	0.0145343	0.0154597	0.0151547	5q13.2
801	ENC1	ENC1	0.277288	0.0828693	3.34609	0.000819599	0.000590893	0.000990441	0.000889784	1.31955	1.12172	1.55226	0.0377462	0.0154266	0.0216838	0.0204556	5q13.3
496	ZNRF2	ZNRF2	-0.305771	0.0831423	-3.67768	0.000235362	0.00020688	0.000324803	0.000362113	0.736555	0.625798	0.866914	0.0175193	0.00844302	0.0115565	0.012176	5q14.3
349	ERAP1	ERAP1	-0.322035	0.081943	-3.92999	8.495e-05	7.91701e-05	0.000115961	0.000119858	0.724673	0.617152	0.850926	0.00898668	0.0045529	0.00606484	0.00621763	5q15
136	MACIR	MACIR	0.369625	0.081784	4.51952	6.19793e-06	7.8663e-06	6.87918e-06	7.54514e-06	1.44719	1.23285	1.69879	0.00168183	0.00119287	0.00105825	0.00107141	5q21.1
19	REEP5	REEP5	-0.444866	0.0817462	-5.44204	5.26741e-08	5.26516e-08	9.37069e-08	1.07141e-07	0.64091	0.546028	0.75228	0.000102354	8.09957e-05	8.31348e-05	8.99012e-05	5q22.2
439	CDO1	CDO1	-0.289676	0.0769873	-3.76264	0.000168129	0.000252394	0.000214533	0.000209798	0.748506	0.643671	0.870417	0.0140756	0.00954754	0.00880508	0.00872267	5q22.3
75	NME5	NME5	-0.338228	0.0690186	-4.90054	9.5576e-07	3.36585e-06	1.32384e-06	9.62504e-07	0.713033	0.622818	0.816316	0.000470489	0.000698129	0.000330244	0.00026921	5q31.2
570	REEP2	REEP2	-0.291927	0.0815377	-3.58027	0.000343233	0.000335815	0.000337404	0.000341081	0.746823	0.636521	0.876239	0.0222319	0.0112794	0.0117519	0.0117255	5q31.2
638	FAM13B	FAM13B	-0.286035	0.0814313	-3.51259	0.000443754	0.000431697	0.000492682	0.000473266	0.751236	0.640416	0.881233	0.0256759	0.0129369	0.0145286	0.0141365	5q31.2
710	FCHSD1	FCHSD1	-0.312505	0.0910984	-3.43041	0.000602661	0.000384545	0.000796114	0.000688868	0.731612	0.611981	0.874629	0.0312503	0.0121345	0.0194911	0.0179106	5q31.3
558	TCOF1	TCOF1	0.276942	0.0770378	3.59488	0.000324536	0.000452271	0.000409162	0.000436174	1.31909	1.13423	1.53408	0.0214729	0.0132945	0.0130996	0.0135097	5q32-q33.1
821	TECRL	TECRL	0.168322	0.0504733	3.33488	0.000853358	0.00673654	0.00118775	0.00117047	1.18332	1.07186	1.30636	0.0383753	0.0585759	0.0242008	0.0237114	5q33.2
482	ZBED8	ZBED8	-0.274264	0.0741979	-3.69639	0.000218686	0.000333841	0.000267215	0.000267351	0.760131	0.657251	0.879115	0.0167901	0.0112794	0.0101498	0.0100311	5q33.3
598	CCNJL	CCNJL	-0.277586	0.0783142	-3.54452	0.000393329	0.000402962	0.000446314	0.00039362	0.75761	0.649807	0.883297	0.0242838	0.012481	0.0137087	0.0128152	5q33.3
748	ADAM19	ADAM19	-0.302165	0.0891444	-3.38962	0.000699903	0.000358077	0.000794518	0.000747102	0.739216	0.620714	0.880341	0.0345353	0.0115764	0.0194899	0.0188409	5q33.3
858	LSM11	LSM11	0.248129	0.0750947	3.30421	0.000952428	0.00107748	0.00106299	0.00107313	1.28163	1.10622	1.48485	0.0409833	0.0216295	0.0224923	0.0223842	5q33.3
716	WWC1	WWC1	0.265204	0.07739	3.42686	0.00061061	0.000763027	0.000668013	0.000626593	1.3037	1.12022	1.51723	0.0315166	0.0179662	0.0174915	0.0168049	5q34
448	PHYKPL	PHYKPL	-0.293028	0.0780627	-3.75375	0.000174211	0.000212394	0.000214642	0.00021283	0.746002	0.640166	0.869334	0.0143568	0.00856201	0.00880508	0.00880907	5q35.3
375	MLIP	MLIP	0.240786	0.0620359	3.8814	0.000103857	0.000559164	0.000118194	0.000119801	1.27225	1.12659	1.43674	0.0102251	0.014852	0.00611335	0.00621763	6p12.1
504	ELOVL5	ELOVL5	0.304533	0.0832234	3.65922	0.000252988	0.00021845	0.000292325	0.000305309	1.35599	1.15191	1.59623	0.0185078	0.00874748	0.0107926	0.0109864	6p12.1
328	MCM3	MCM3	0.3317	0.0838495	3.9559	7.62471e-05	7.21057e-05	8.60791e-05	8.47689e-05	1.39334	1.18218	1.64221	0.00855473	0.00432166	0.00505516	0.00501549	6p12.2
170	C6orf141	C6orf141	0.193792	0.0441389	4.3905	1.13093e-05	0.000264793	1.66269e-05	5.36258e-06	1.21384	1.11325	1.32353	0.00244175	0.00993513	0.0017455	0.000850525	6p12.3
9	XPO5	XPO5	0.453009	0.0785396	5.76791	8.02588e-09	2.52966e-08	1.34742e-08	1.67359e-08	1.57304	1.34861	1.83482	3.2924e-05	5.18862e-05	2.76371e-05	2.57454e-05	6p21.1
52	NFYA	NFYA	0.378583	0.0750194	5.04647	4.50051e-07	1.37313e-06	5.89035e-07	8.27586e-07	1.46021	1.26055	1.6915	0.00030874	0.000427226	0.000236382	0.000242496	6p21.1
60	BYSL	BYSL	0.391228	0.0785314	4.9818	6.29952e-07	1.73853e-06	8.05783e-07	7.26193e-07	1.4788	1.26783	1.72486	0.00038763	0.000471959	0.00025368	0.000226871	6p21.1
69	RPL7L1	RPL7L1	0.407978	0.0825804	4.94037	7.79736e-07	1.13129e-06	1.03474e-06	1.15771e-06	1.50377	1.27906	1.76797	0.000419123	0.000382148	0.000308085	0.000303321	6p21.1
126	TBCC	TBCC	0.358824	0.0787041	4.55915	5.13619e-06	8.36812e-06	6.26754e-06	5.7931e-06	1.43164	1.22699	1.67043	0.00150499	0.0012241	0.000980499	0.000899138	6p21.1
156	MRPL14	MRPL14	0.386081	0.0868566	4.44504	8.78743e-06	8.22385e-06	1.27548e-05	1.27403e-05	1.4712	1.24091	1.74424	0.00207969	0.0012145	0.00146244	0.00145177	6p21.1
210	MAD2L1BP	MAD2L1BP	0.341093	0.0796121	4.28443	1.83206e-05	2.59098e-05	2.25031e-05	2.71917e-05	1.40648	1.20329	1.644	0.00322094	0.0022668	0.0020667	0.00231317	6p21.1
215	PPP2R5D	PPP2R5D	0.409065	0.0957139	4.27383	1.92141e-05	7.99002e-06	2.73479e-05	2.86073e-05	1.50541	1.24791	1.81604	0.00329947	0.00119915	0.00233723	0.00241137	6p21.1
247	POLH	POLH	0.375946	0.0901604	4.16975	3.04937e-05	2.08329e-05	3.56965e-05	3.51561e-05	1.45637	1.22047	1.73786	0.0045214	0.00207879	0.0027741	0.00272682	6p21.1
266	USP49	USP49	0.379837	0.0925738	4.10308	4.07695e-05	2.44734e-05	6.43316e-05	5.19803e-05	1.46205	1.21945	1.75291	0.00565868	0.00222847	0.00419633	0.00363468	6p21.1
395	VEGFA	VEGFA	0.302641	0.0789496	3.83334	0.000126417	0.000182811	0.00018613	0.000187901	1.35343	1.1594	1.57993	0.0118405	0.00790325	0.0081614	0.00821954	6p21.1
424	RRP36	RRP36	0.311531	0.0822563	3.78732	0.000152283	0.00017456	0.000202655	0.000217235	1.36551	1.1622	1.6044	0.0133114	0.00763598	0.00854143	0.00889541	6p21.1
608	KLHDC3	KLHDC3	0.313603	0.0887125	3.53505	0.000407701	0.000267151	0.000452324	0.000464559	1.36835	1.14996	1.6282	0.0244884	0.00998299	0.0138473	0.0140127	6p21.1
751	MRPS18A	MRPS18A	0.269904	0.0796861	3.38709	0.000706387	0.000793706	0.000733481	0.000750283	1.30984	1.12044	1.53125	0.0346806	0.01843	0.0186502	0.0188661	6p21.1
899	OARD1	OARD1	0.277841	0.084988	3.26917	0.00107862	0.000885229	0.00108068	0.00106267	1.32028	1.11769	1.55958	0.0442475	0.0195932	0.0226954	0.0222414	6p21.1
26	PIM1	PIM1	0.353969	0.0667495	5.30294	1.13952e-07	2.31456e-06	3.76067e-07	5.89988e-07	1.42471	1.25	1.62384	0.000155818	0.000521058	0.000198348	0.000226871	6p21.2
46	PPIL1	PPIL1	0.420423	0.0827212	5.08241	3.72675e-07	5.70695e-07	5.60331e-07	6.07802e-07	1.52261	1.29472	1.79061	0.000296711	0.000312707	0.000234936	0.000226871	6p21.2
371	CMTR1	CMTR1	0.319351	0.0821809	3.88595	0.000101932	0.00011691	9.81514e-05	0.000110884	1.37623	1.17149	1.61676	0.0101213	0.0057551	0.00548803	0.0059677	6p21.2
1	HMGA1	HMGA1	0.52153	0.0728894	7.15509	8.36188e-13	3.73637e-11	1.91629e-12	1.1635e-12	1.6846	1.46034	1.94331	3.08721e-08	3.44867e-07	3.53747e-08	2.14781e-08	6p21.31
8	SNRPC	SNRPC	0.528015	0.0884094	5.97238	2.33819e-09	2.08871e-09	4.96414e-09	8.13075e-09	1.69556	1.4258	2.01636	1.07907e-05	5.50823e-06	1.29883e-05	1.66771e-05	6p21.31
28	FANCE	FANCE	0.447048	0.0852712	5.24266	1.58281e-07	1.22569e-07	2.52285e-07	2.83938e-07	1.56369	1.32302	1.84813	0.000201508	0.000117212	0.000150231	0.00016908	6p21.31
305	BLTP3A	BLTP3A	0.36398	0.0911758	3.99206	6.55007e-05	3.06395e-05	8.44778e-05	8.95279e-05	1.43905	1.20355	1.72061	0.0079288	0.0025112	0.00504063	0.00518083	6p21.31
920	ANKS1A	ANKS1A	0.26171	0.08037	3.25631	0.00112871	0.00107913	0.00110728	0.00119526	1.29915	1.10981	1.52079	0.0452956	0.0216295	0.0231488	0.0239649	6p21.31
72	BRD2	BRD2	0.416645	0.0849558	4.90426	9.37808e-07	8.77864e-07	1.10882e-06	1.18801e-06	1.51686	1.2842	1.79168	0.00046789	0.000344795	0.000319827	0.000304593	6p21.32
92	PFDN6	PFDN6	0.331553	0.0695878	4.76453	1.89298e-06	1.25302e-05	3.63481e-06	5.79618e-06	1.39313	1.21551	1.59671	0.000759662	0.00157352	0.00067938	0.000899138	6p21.32
187	DAXX	DAXX	0.325207	0.074854	4.34455	1.3956e-05	2.3132e-05	1.87385e-05	1.94293e-05	1.38432	1.19542	1.60307	0.00274672	0.00219337	0.0018498	0.0018977	6p21.32
341	KIFC1	KIFC1	0.345191	0.0876721	3.9373	8.24051e-05	6.07669e-05	9.82973e-05	0.000100472	1.41226	1.18929	1.67703	0.00892198	0.00387736	0.00548803	0.00558304	6p21.32
436	TAPBP	TAPBP	-0.298325	0.07916	-3.76863	0.000164145	0.000212165	0.000195683	0.000201823	0.74206	0.635416	0.866603	0.0138996	0.00856201	0.00843996	0.00853728	6p21.32
750	FKBPL	FKBPL	0.269266	0.0794539	3.38896	0.000701578	0.000764999	0.000718695	0.000735219	1.309	1.12024	1.52958	0.0345363	0.0179897	0.0184265	0.0186687	6p21.32
100	VARS1	VARS1	0.338314	0.0716513	4.72168	2.33904e-06	7.21771e-06	3.67459e-06	3.75993e-06	1.40258	1.21882	1.61405	0.000865086	0.00113879	0.00067938	0.000694083	6p21.33
106	MRPS18B	MRPS18B	0.378239	0.0809026	4.67525	2.93602e-06	5.72012e-06	3.59257e-06	3.29965e-06	1.45971	1.24567	1.71053	0.00101306	0.000951293	0.00067938	0.000621546	6p21.33
195	ABCF1	ABCF1	0.336426	0.0779001	4.31869	1.56959e-05	1.96497e-05	1.74986e-05	2.21486e-05	1.39994	1.20171	1.63086	0.00295764	0.00198814	0.00179458	0.00204908	6p21.33
196	ZBTB12	ZBTB12	0.353758	0.0819147	4.31861	1.57015e-05	2.21206e-05	2.32223e-05	2.56016e-05	1.42441	1.21313	1.67248	0.00295764	0.00213601	0.00211175	0.00222927	6p21.33
359	PSORS1C1	PSORS1C1	0.30517	0.0780594	3.90946	9.2502e-05	0.000138714	0.000111975	0.000108963	1.35686	1.16437	1.58117	0.00951302	0.00651568	0.00593983	0.00593351	6p21.33
405	TCF19	TCF19	0.306809	0.0803831	3.81684	0.000135173	0.000146388	0.00015662	0.000151902	1.35908	1.16098	1.59099	0.0123225	0.00675214	0.00726449	0.00711019	6p21.33
419	BAG6	BAG6	0.328256	0.0865597	3.79225	0.000149289	8.73109e-05	0.000181036	0.000175649	1.38854	1.17187	1.64528	0.0131545	0.00487578	0.00803349	0.00787009	6p21.33
55	H2BC11	H2BC11	0.350884	0.069672	5.03622	4.74804e-07	4.17588e-06	7.28252e-07	7.25213e-07	1.42032	1.23903	1.62814	0.000314864	0.000778653	0.000240098	0.000226871	6p22.1
230	H2BC17	H2BC17	0.322507	0.0764453	4.21879	2.45612e-05	5.44313e-05	3.04772e-05	3.14558e-05	1.38058	1.18848	1.60374	0.0039426	0.00359869	0.00248942	0.00252945	6p22.1
552	POLR1H	POLR1H	0.292734	0.0812454	3.60309	0.000314457	0.000351559	0.000313703	0.000288629	1.34009	1.14282	1.57141	0.0210664	0.0115067	0.0112884	0.0105926	6p22.1
839	FRMD6	FRMD6	-0.297402	0.0895543	-3.32091	0.000897229	0.000475264	0.00105131	0.0010007	0.742745	0.623177	0.885255	0.0393885	0.013687	0.0224361	0.0218482	6p22.1
918	H2AC17	H2AC17	0.25913	0.0795525	3.25734	0.00112462	0.0011989	0.00121987	0.00117825	1.2958	1.10872	1.51445	0.0452299	0.022921	0.0246718	0.0237711	6p22.1
85	H2BC8	H2BC8	0.389279	0.0805085	4.83525	1.32978e-06	2.5545e-06	1.87248e-06	1.88096e-06	1.47592	1.26047	1.72819	0.000577596	0.000554777	0.000411499	0.000418343	6p22.2
86	H1.2	H1.2	0.386584	0.0802476	4.81739	1.45451e-06	2.24369e-06	2.63998e-06	2.58892e-06	1.47194	1.25772	1.72265	0.000624426	0.00051134	0.000536851	0.000525181	6p22.2
165	ABT1	ABT1	0.345739	0.0783556	4.41243	1.02215e-05	1.63989e-05	1.40954e-05	1.51367e-05	1.41303	1.21187	1.64759	0.00228714	0.00179127	0.00154374	0.00161448	6p22.2
238	H2AC4	H2AC4	0.291817	0.0695781	4.1941	2.73958e-05	8.3347e-05	2.85652e-05	3.64342e-05	1.33886	1.16818	1.53447	0.00423504	0.00473411	0.00238604	0.0028024	6p22.2
270	H2BC4	H2BC4	0.32979	0.0807222	4.0855	4.39822e-05	5.08144e-05	5.7032e-05	5.67385e-05	1.39068	1.18718	1.62906	0.00601416	0.00348712	0.0039284	0.00387923	6p22.2
426	H2BC5	H2BC5	0.306351	0.081042	3.78015	0.000156734	0.000203973	0.000163228	0.000177176	1.35846	1.15895	1.59232	0.0135299	0.00836742	0.00745712	0.00788237	6p22.2
678	BTN2A2	BTN2A2	-0.278143	0.0802629	-3.4654	0.000529446	0.000433395	0.000588618	0.000547011	0.757189	0.64697	0.886184	0.0288005	0.0129667	0.0161455	0.0153223	6p22.2
734	H2AC6	H2AC6	0.281971	0.0826975	3.40967	0.000650424	0.000629764	0.000660759	0.000656832	1.32574	1.12737	1.55902	0.0326716	0.0160572	0.0173755	0.0172477	6p22.2
741	H3C2	H3C2	0.311361	0.0916745	3.39638	0.000682838	0.000388128	0.000765173	0.000768542	1.36528	1.14075	1.63402	0.0339763	0.0121508	0.0191736	0.0191203	6p22.2
682	CDKAL1	CDKAL1	0.287174	0.0830406	3.45824	0.000543725	0.000653796	0.000608733	0.000701589	1.33266	1.13249	1.5682	0.0294345	0.0164653	0.0164736	0.0181137	6p22.3
736	MYLIP	MYLIP	0.247178	0.0725064	3.40906	0.000651878	0.000983707	0.000633154	0.000626358	1.28041	1.11079	1.47593	0.0327002	0.0204958	0.0167931	0.0168049	6p22.3
865	E2F3	E2F3	0.280938	0.0852099	3.29701	0.000977217	0.000761745	0.0010223	0.000968008	1.32437	1.12067	1.56509	0.0417096	0.0179589	0.0220557	0.0215056	6p22.3
952	MRS2	MRS2	0.279344	0.0865754	3.2266	0.0012527	0.000809533	0.00132397	0.00129225	1.32226	1.1159	1.56679	0.0485817	0.0186567	0.025619	0.0250915	6p22.3
68	NOL7	NOL7	0.425925	0.0859688	4.95441	7.25493e-07	8.35494e-07	1.2062e-06	1.5129e-06	1.53101	1.2936	1.81198	0.000419123	0.000342087	0.000330244	0.000358052	6p23
438	PAK1IP1	PAK1IP1	0.303914	0.0807186	3.76511	0.000166478	0.000190537	0.000201002	0.000198265	1.35515	1.15686	1.58744	0.0140328	0.00804877	0.00851033	0.0084584	6p24.2
545	SYCP2L	SYCP2L	0.292232	0.0808964	3.61242	0.000303354	0.000303406	0.000389505	0.000347737	1.33941	1.14302	1.56955	0.0205501	0.0107296	0.0128858	0.0118218	6p24.2
445	DSP	DSP	-0.312828	0.0832838	-3.75617	0.000172534	0.00013125	0.000176451	0.00015657	0.731376	0.621225	0.861057	0.0143145	0.00626427	0.00789481	0.00725888	6p24.3
798	RPP40	RPP40	0.266672	0.0796475	3.34815	0.00081353	0.000881463	0.00081314	0.000778356	1.30561	1.11691	1.5262	0.0376385	0.0195536	0.0196989	0.0192092	6p25.1
841	RGL1	RGL1	-0.295269	0.0888994	-3.32139	0.000895715	0.00052295	0.000990335	0.000862264	0.744331	0.625309	0.886008	0.0393885	0.014495	0.0216838	0.0203028	6p25.2
173	EYS	EYS	0.385142	0.0878659	4.38329	1.16901e-05	7.88356e-06	1.72509e-05	1.11096e-05	1.46982	1.2373	1.74605	0.00249478	0.00119287	0.00179373	0.00130855	6q12
299	COX7A2	COX7A2	0.319244	0.0795205	4.01461	5.95431e-05	9.16996e-05	7.35497e-05	7.43664e-05	1.37609	1.17749	1.60818	0.00732777	0.00500821	0.00464975	0.00461073	6q14.1
873	TTK	TTK	0.281765	0.0856722	3.28887	0.0010059	0.000687004	0.00105744	0.00104163	1.32547	1.12058	1.56781	0.0425403	0.016988	0.0224585	0.0220436	6q14.1
78	SYNCRIP	SYNCRIP	0.421418	0.086508	4.87143	1.10795e-06	9.24859e-07	1.76292e-06	2.39712e-06	1.52412	1.28642	1.80574	0.000524429	0.000348426	0.00039209	0.000491677	6q14.3
73	MDN1	MDN1	0.399812	0.0814819	4.90676	9.25926e-07	1.57873e-06	1.27873e-06	1.72506e-06	1.49154	1.27139	1.74982	0.00046789	0.000439006	0.000330244	0.000393144	6q15
890	LYRM2	LYRM2	0.267217	0.0815109	3.2783	0.00104434	0.000882347	0.00111187	0.00112704	1.30632	1.11345	1.53262	0.0433225	0.0195536	0.0232185	0.0231684	6q15
124	LIN28B	LIN28B	0.396633	0.0867243	4.57349	4.79662e-06	5.00084e-06	7.23405e-06	5.19206e-06	1.48681	1.2544	1.76228	0.00143015	0.000870949	0.00106843	0.000850525	6q16.3-q21
82	WASF1	WASF1	0.320797	0.066065	4.85578	1.19913e-06	7.37123e-06	1.52713e-06	2.16282e-06	1.37823	1.21084	1.56875	0.0005399	0.00115316	0.000348035	0.000469713	6q21
304	HDAC2	HDAC2	0.375478	0.0938903	3.99911	6.35802e-05	2.34581e-05	7.81677e-05	7.63543e-05	1.45569	1.21101	1.7498	0.00772165	0.00219337	0.00485851	0.00471405	6q21
377	PREP	PREP	0.336671	0.0868409	3.87687	0.000105807	7.6906e-05	0.000139924	0.000148057	1.40028	1.18112	1.6601	0.0103618	0.00447116	0.0067091	0.00700805	6q21
29	NUS1	NUS1	0.377065	0.0718661	5.24677	1.5479e-07	7.1631e-07	2.04272e-07	2.1773e-07	1.458	1.26644	1.67853	0.000201508	0.000339053	0.000144626	0.000145735	6q22.1
81	DSE	DSE	-0.552723	0.113678	-4.86219	1.16093e-06	8.64021e-08	2.22112e-06	4.61002e-06	0.575381	0.460461	0.718982	0.000535062	0.000117212	0.000470628	0.000793381	6q22.1
690	ZUP1	ZUP1	0.288125	0.083505	3.4504	0.00055976	0.000419868	0.000701281	0.000678754	1.33392	1.13254	1.57113	0.0299662	0.012748	0.0181058	0.0176975	6q22.1
805	GOPC	GOPC	0.31184	0.093229	3.34488	0.000823169	0.000382889	0.000962945	0.000944794	1.36594	1.13782	1.63979	0.0377533	0.0121237	0.0215466	0.0212694	6q22.1
717	FAM184A	FAM184A	0.304286	0.0888592	3.42436	0.000616245	0.000397035	0.000656768	0.000719719	1.35566	1.13897	1.61357	0.0317306	0.0123388	0.0173175	0.0184528	6q22.31
756	HSF2	HSF2	0.299839	0.0886071	3.38392	0.000714583	0.000336671	0.000874191	0.000801757	1.34964	1.13448	1.60561	0.0348974	0.0112794	0.0203648	0.0194683	6q22.31
929	CENPW	CENPW	0.250155	0.0770479	3.24674	0.00116733	0.00114017	0.00131436	0.00122337	1.28422	1.10422	1.49356	0.0463917	0.0222498	0.0255132	0.024242	6q22.32
322	PTPRK	PTPRK	-0.357282	0.0901281	-3.96415	7.36574e-05	5.5752e-05	0.000116563	9.15582e-05	0.699576	0.586297	0.834741	0.00851518	0.00365648	0.00607839	0.00522544	6q22.33
127	EPB41L2	EPB41L2	0.337141	0.0740405	4.55347	5.27692e-06	1.16185e-05	7.88539e-06	1.05707e-05	1.40094	1.2117	1.61973	0.00153405	0.00150344	0.0011284	0.00128379	6q23.1-q23.2
16	MTFR2	MTFR2	0.420842	0.0761277	5.52811	3.23708e-08	1.13873e-07	6.62228e-08	5.42257e-08	1.52324	1.31211	1.76836	7.45233e-05	0.000117212	6.8137e-05	5.26845e-05	6q23.3
580	MYB	MYB	0.309518	0.0868034	3.56574	0.000362831	0.000257837	0.000488868	0.000412459	1.36277	1.14957	1.61551	0.0230961	0.00973348	0.0145112	0.013078	6q23.3
583	HBS1L	HBS1L	0.297626	0.0835405	3.56265	0.000367127	0.000286653	0.000509332	0.000571377	1.34666	1.14327	1.58623	0.0231698	0.0103484	0.014877	0.0157192	6q23.3
21	ADGRG6	ADGRG6	0.370501	0.0684654	5.41152	6.2493e-08	8.40553e-07	6.74473e-08	3.32141e-08	1.44846	1.26657	1.65647	0.000109869	0.000342087	6.8137e-05	4.19725e-05	6q24.2
290	SF3B5	SF3B5	0.325218	0.0805875	4.03559	5.44652e-05	6.27473e-05	6.99313e-05	7.14368e-05	1.38433	1.18207	1.6212	0.00693399	0.00390005	0.00445149	0.00455513	6q24.2
508	AIG1	AIG1	-0.263562	0.0720862	-3.6562	0.000255982	0.000526971	0.000335662	0.000363409	0.76831	0.667078	0.884905	0.0185311	0.0145343	0.0117133	0.0121973	6q24.2
815	MARS2	MARS2	0.246049	0.0736639	3.34016	0.000837297	0.00124268	0.000864606	0.000853866	1.27896	1.10702	1.47761	0.0378836	0.0231949	0.0202986	0.0201565	6q24.2
366	ZBTB2	ZBTB2	0.308748	0.0791946	3.8986	9.67513e-05	0.000105737	0.000151455	0.000139393	1.36172	1.16594	1.59037	0.00976804	0.00540692	0.00720583	0.00676984	6q25.1
946	CNKSR3	CNKSR3	0.217325	0.0672719	3.23054	0.00123557	0.00187519	0.00134444	0.00129997	1.24275	1.08923	1.4179	0.048146	0.0293356	0.0259334	0.0251283	6q25.2
306	EZR	EZR	0.350234	0.0878139	3.98837	6.65286e-05	4.88628e-05	9.20011e-05	9.17141e-05	1.4194	1.19497	1.68598	0.00800077	0.00342568	0.00524406	0.00522544	6q25.3
350	ACAT2	ACAT2	0.297885	0.0759025	3.92458	8.68817e-05	0.000117773	0.000102723	0.000116582	1.34701	1.16081	1.56307	0.00913866	0.00576682	0.00568098	0.00614889	6q25.3
427	MRPL18	MRPL18	0.319683	0.0845703	3.78009	0.000156773	0.000148492	0.000174919	0.000211829	1.37669	1.16641	1.62489	0.0135299	0.00681882	0.00785644	0.00878732	6q25.3
576	TCP1	TCP1	0.319916	0.0895829	3.57117	0.000355392	0.000187441	0.000410153	0.000407995	1.37701	1.15527	1.64131	0.0227796	0.00803586	0.0130996	0.0130113	6q25.3
960	IGF2R	IGF2R	0.261195	0.0810569	3.22236	0.00127138	0.00122826	0.00137471	0.00141734	1.29848	1.10774	1.52206	0.0488952	0.0230802	0.0263248	0.0263875	6q25.3
318	MAP3K4.AS1	MAP3K4.AS1	0.265328	0.0668343	3.96994	7.18903e-05	0.000334232	6.49848e-05	0.000103275	1.30386	1.14378	1.48635	0.00834651	0.0112794	0.00420919	0.00567784	6q26
868	MAP3K4	MAP3K4	0.223528	0.0678457	3.29465	0.00098544	0.00220366	0.000843102	0.00100858	1.25048	1.09478	1.42833	0.0419153	0.031748	0.0200047	0.0218795	6q26
129	MPC1	MPC1	0.377777	0.0831264	4.5446	5.50392e-06	5.89138e-06	7.50192e-06	7.70274e-06	1.45904	1.23968	1.71721	0.00157523	0.000971026	0.00109044	0.00107403	6q27
189	PDCD2	PDCD2	0.346434	0.0797719	4.34281	1.40671e-05	2.14882e-05	2.1868e-05	2.28232e-05	1.41402	1.20935	1.65332	0.00274792	0.00213058	0.00204915	0.00207545	6q27
373	C6orf120	C6orf120	0.341519	0.0879418	3.88346	0.000102978	7.29505e-05	0.0001217	0.00014693	1.40708	1.18431	1.67177	0.0101912	0.00434408	0.0062232	0.00697301	6q27
115	C7orf25	C7orf25	-0.383237	0.0827959	-4.62869	3.67981e-06	6.56646e-06	7.46978e-06	8.30243e-06	0.681651	0.579544	0.801749	0.00118138	0.00105406	0.00109044	0.00113528	7p14.1
197	HECW1.IT1	HECW1.IT1	-0.43931	0.101792	-4.31578	1.59039e-05	3.22054e-06	1.92989e-05	1.55842e-05	0.644481	0.527916	0.786783	0.00298057	0.000675582	0.00189499	0.00163455	7p14.1
233	HECW1	HECW1	-0.383831	0.0911005	-4.21327	2.51704e-05	1.1203e-05	2.79932e-05	2.34455e-05	0.681247	0.569849	0.814422	0.00398837	0.00147719	0.00234888	0.00211124	7p14.1-p13
497	FZD5	FZD5	0.276536	0.0752103	3.67684	0.000236139	0.00053256	0.000268123	0.000259011	1.31855	1.13783	1.52798	0.0175418	0.0145861	0.0101634	0.00980734	7p14.3
509	MTURN	MTURN	-0.272386	0.074497	-3.65634	0.000255845	0.000398	0.000272789	0.000276762	0.76156	0.658101	0.881285	0.0185311	0.012348	0.010256	0.0103004	7p14.3
814	FUCA2	FUCA2	-0.272056	0.0814452	-3.34035	0.000836724	0.00102517	0.000966739	0.00101219	0.761812	0.649414	0.893663	0.0378836	0.0209807	0.0215532	0.0218795	7p14.3
713	SNX10	SNX10	-0.290692	0.0847622	-3.42949	0.000604706	0.000541692	0.000657614	0.000674052	0.747746	0.633293	0.882885	0.0313124	0.014657	0.0173175	0.0175997	7p15.2
455	NPY	NPY	0.190814	0.0509988	3.74155	0.000182892	0.0013073	0.000207241	0.000168572	1.21023	1.09511	1.33746	0.0147672	0.0240287	0.00865537	0.00770256	7p15.3
430	TMEM106B	TMEM106B	-0.30933	0.0818697	-3.77832	0.000157888	0.000156522	0.00019968	0.00019886	0.733938	0.625132	0.861682	0.0135563	0.00708185	0.00851033	0.0084584	7p21.3
770	ACTB	ACTB	-0.230637	0.0684639	-3.36875	0.000755111	0.00125899	0.000884107	0.000922106	0.794027	0.694319	0.908055	0.0362061	0.0234047	0.0205033	0.0209529	7p22.1
915	SBDS	SBDS	0.256309	0.0786274	3.2598	0.00111492	0.00103679	0.001195	0.00115473	1.29215	1.10761	1.50745	0.0449866	0.0211249	0.024289	0.0236322	7q11.21
937	MDH2	MDH2	0.249832	0.0771849	3.2368	0.00120878	0.00119434	0.00123761	0.00118345	1.28381	1.10357	1.49348	0.0475781	0.0228708	0.0247313	0.0238498	7q11.23
355	SEMA3A	SEMA3A	0.334157	0.0853598	3.91469	9.05216e-05	6.52802e-05	0.000133331	0.000113232	1.39676	1.18158	1.65113	0.00938811	0.00404387	0.00656342	0.00603815	7q21.11
310	PCOLCE	PCOLCE	-0.336726	0.0846698	-3.97694	6.98082e-05	4.15065e-05	9.37957e-05	7.44204e-05	0.714104	0.60491	0.84301	0.00831393	0.00306484	0.00528661	0.00461073	7q22.1
495	LYSMD3	LYSMD3	-0.257963	0.0700979	-3.68004	0.000233199	0.000360535	0.000286332	0.000312323	0.772624	0.673443	0.886412	0.0174054	0.0116151	0.0106352	0.0111734	7q22.1
731	TMEM130	TMEM130	-0.264696	0.0775783	-3.41198	0.000644919	0.000752935	0.00063056	0.000615947	0.767439	0.659188	0.893468	0.0325509	0.0178594	0.0167814	0.0166234	7q22.1
603	BMT2	BMT2	-0.315308	0.0890593	-3.54043	0.000399474	0.000314544	0.000619777	0.000636268	0.729564	0.612711	0.868702	0.0244587	0.010833	0.0166344	0.0169733	7q31.1
260	CCDC136	CCDC136	-0.292004	0.0709387	-4.11628	3.85034e-05	9.54379e-05	3.53502e-05	2.99587e-05	0.746766	0.649832	0.858159	0.00546748	0.00510662	0.0027651	0.00246864	7q32.1
516	SMO	SMO	-0.300613	0.0824037	-3.64805	0.000264235	0.000298682	0.000290375	0.000294092	0.740364	0.629946	0.870137	0.0189061	0.0106647	0.0107421	0.0107291	7q32.1
820	LARP1	LARP1	0.276378	0.0828749	3.33488	0.000853361	0.000809316	0.000868603	0.000939748	1.31835	1.12069	1.55086	0.0383753	0.0186567	0.0202986	0.0212595	7q32.2
885	PODXL	PODXL	0.289103	0.0880723	3.28257	0.00102866	0.000749729	0.00131931	0.00124924	1.33523	1.12354	1.5868	0.0428646	0.0178594	0.0255824	0.0245142	7q32.3
853	NUP205	NUP205	0.2573	0.0777508	3.3093	0.000935312	0.000946733	0.000858443	0.000807642	1.29343	1.11061	1.50635	0.0405086	0.0200741	0.0202054	0.0195146	7q33
683	SMARCD3	SMARCD3	0.257138	0.0743728	3.45742	0.00054538	0.000784539	0.000569381	0.000515869	1.29322	1.11781	1.49617	0.0294809	0.0183092	0.0159013	0.0149732	7q36.1
237	FGFR1	FGFR1	-0.3175	0.0757217	-4.19299	2.753e-05	4.29647e-05	3.63657e-05	3.56075e-05	0.727966	0.627562	0.844434	0.00423504	0.00315987	0.00278552	0.00275027	8p11.23
378	EIF4EBP1	EIF4EBP1	0.286739	0.0741116	3.86902	0.000109274	0.000197164	0.000135019	0.00012294	1.33208	1.15198	1.54033	0.010666	0.0081974	0.00658742	0.00625953	8p11.23
837	CLPB	CLPB	0.279255	0.0840491	3.32252	0.000892086	0.000747407	0.000989376	0.0010835	1.32214	1.12134	1.55891	0.0393499	0.0178594	0.0216838	0.0224939	8p11.23
861	NPM2	NPM2	0.246023	0.0745266	3.30115	0.000962893	0.00142394	0.00117326	0.00127337	1.27893	1.10512	1.48008	0.0413358	0.0249156	0.0239802	0.0248706	8p21.3
27	SLC7A2	SLC7A2	0.35906	0.0676409	5.30833	1.10631e-07	2.07946e-06	2.85352e-07	2.28944e-07	1.43198	1.25419	1.63499	0.000155818	0.000492138	0.000164613	0.000145735	8p22
692	MICU3	MICU3	-0.244428	0.0709134	-3.44685	0.000567155	0.000912459	0.000581402	0.000539252	0.783152	0.681529	0.899928	0.0302592	0.0198165	0.0160189	0.0151979	8p22
472	ANGPT2	ANGPT2	0.290397	0.0783909	3.70447	0.000211831	0.000235897	0.000271052	0.000246162	1.33696	1.14655	1.55899	0.0165345	0.00914502	0.010235	0.0095067	8p23.1
193	PPDPFL	PPDPFL	0.247733	0.0571343	4.33597	1.45118e-05	0.000389424	2.38167e-05	2.03962e-05	1.28112	1.1454	1.43292	0.00276172	0.0121508	0.00215095	0.00197128	8q11.21
618	TGS1	TGS1	0.287674	0.0814183	3.53328	0.000410433	0.0003861	0.000403655	0.000412959	1.33332	1.13666	1.56401	0.0245212	0.0121508	0.0130728	0.013078	8q12.1
906	PLAG1	PLAG1	0.236211	0.0723242	3.266	0.00109079	0.00191973	0.00122156	0.00119006	1.26644	1.09906	1.45931	0.0444503	0.0297301	0.0246718	0.0239308	8q12.1
219	CYP7B1	CYP7B1	-0.35416	0.0831529	-4.25915	2.05209e-05	2.3846e-05	3.1716e-05	3.03257e-05	0.701762	0.596225	0.825981	0.0034595	0.00221204	0.00254303	0.00246864	8q12.3
183	VCPIP1	VCPIP1	0.340458	0.0781915	4.35416	1.33577e-05	1.62689e-05	1.65699e-05	1.67783e-05	1.40559	1.20588	1.63838	0.0026949	0.00178764	0.0017455	0.00172071	8q13.1
957	MTFR1	MTFR1	0.230884	0.0716061	3.22436	0.00126252	0.00173996	0.00114007	0.00115777	1.25971	1.09476	1.44952	0.0487908	0.0281012	0.0234624	0.0236421	8q13.1
429	CSPP1	CSPP1	0.292371	0.0773702	3.77886	0.000157551	0.000202609	0.000164762	0.000173195	1.3396	1.15111	1.55895	0.0135563	0.00832999	0.0074914	0.00778656	8q13.1-q13.2
333	TPD52	TPD52	0.31515	0.0797761	3.95043	7.80105e-05	8.50557e-05	8.49207e-05	9.23077e-05	1.37046	1.17209	1.60241	0.00865089	0.0048002	0.00504063	0.00522699	8q21.13
812	CASKIN1	CASKIN1	0.276016	0.0826236	3.34064	0.000835854	0.000775174	0.000953228	0.000895181	1.31787	1.12084	1.54954	0.0378836	0.0181595	0.0214841	0.020528	8q21.2
596	CNBD1	CNBD1	0.19758	0.0556785	3.54858	0.000387308	0.00265583	0.00033074	0.000244998	1.21845	1.09248	1.35894	0.0239923	0.0355266	0.0115853	0.0095014	8q21.3
966	CALB1	CALB1	0.23233	0.0722392	3.21611	0.00129939	0.00185488	0.00129225	0.00116353	1.26154	1.09499	1.45341	0.0496621	0.0292659	0.0252433	0.0236819	8q21.3
855	PLEKHF2	PLEKHF2	-0.291097	0.0879879	-3.30838	0.000938382	0.000550169	0.00102454	0.001026	0.747443	0.629046	0.888124	0.0405086	0.0147034	0.0220557	0.0219657	8q22.1
925	TP53INP1	TP53INP1	-0.269972	0.0830547	-3.25053	0.00115189	0.00112142	0.00124204	0.00119345	0.763401	0.648719	0.898357	0.0460047	0.0221821	0.0247313	0.0239649	8q22.1
691	KLF10	KLF10	0.278077	0.0806156	3.44942	0.000561791	0.000551127	0.000620372	0.000611753	1.32059	1.12758	1.54663	0.0300164	0.0147034	0.0166344	0.0165528	8q22.3
774	GRHL2	GRHL2	0.272294	0.0809419	3.36407	0.000768021	0.00077999	0.000904544	0.000874082	1.31297	1.12036	1.5387	0.036416	0.0182492	0.0208203	0.020314	8q22.3
656	TRHR	TRHR	0.204885	0.0586976	3.49052	0.000482075	0.00179126	0.000398452	0.000343132	1.22738	1.094	1.37703	0.0271531	0.0286788	0.0129413	0.0117736	8q23.1
724	CSMD3	CSMD3	0.250998	0.0734419	3.41764	0.000631669	0.00092627	0.000591749	0.000536042	1.28531	1.11299	1.4843	0.0321949	0.0198679	0.0162073	0.0151696	8q23.3
435	DEPTOR	DEPTOR	0.274707	0.0728923	3.76866	0.000164123	0.000376281	0.000161112	0.000191259	1.31614	1.14093	1.51827	0.0138996	0.0119555	0.00740758	0.00830737	8q24.12
662	CCN3	CCN3	0.232858	0.066829	3.48438	0.000493271	0.000961369	0.000581256	0.000536496	1.2622	1.10725	1.43884	0.0274979	0.0202128	0.0160189	0.0151696	8q24.12
726	NDUFB9	NDUFB9	0.259035	0.0758102	3.41688	0.000633424	0.000769052	0.00057855	0.000597345	1.29568	1.11678	1.50324	0.0322121	0.018039	0.0160189	0.01624	8q24.13
926	ATAD2	ATAD2	0.267771	0.0824003	3.24963	0.00115554	0.000924144	0.00102512	0.00104623	1.30705	1.11212	1.53614	0.0460717	0.0198679	0.0220557	0.0220473	8q24.13
737	GSDMC	GSDMC	0.262076	0.0770074	3.40326	0.000665859	0.00108475	0.000767118	0.000881186	1.29963	1.11756	1.51136	0.0333562	0.0216716	0.0191736	0.0203358	8q24.21
935	MIR30D	MIR30D	0.176444	0.0544531	3.2403	0.00119405	0.00665367	0.00103695	0.00202696	1.19297	1.07221	1.32733	0.0471489	0.0581566	0.0222582	0.032131	8q24.22
110	BOP1	BOP1	0.310872	0.0666162	4.66662	3.062e-06	1.69866e-05	3.19908e-06	3.15714e-06	1.36461	1.19758	1.55494	0.00102772	0.00183376	0.000621632	0.000607093	8q24.3
402	MAF1	MAF1	0.291294	0.0762663	3.81943	0.00013376	0.000186597	0.000167772	0.000195063	1.33816	1.15236	1.55391	0.0122649	0.00802934	0.00760949	0.00841322	8q24.3
466	HSF1	HSF1	0.278773	0.0749233	3.72078	0.000198612	0.000283	0.000200944	0.000228444	1.32151	1.14102	1.53054	0.0157018	0.0102435	0.00851033	0.00914766	8q24.3
484	ADCK5	ADCK5	0.257526	0.0697423	3.69254	0.000222025	0.000417973	0.000231638	0.000229273	1.29373	1.12844	1.48322	0.0169021	0.0127114	0.00925551	0.00915465	8q24.3
544	C8orf33	C8orf33	0.265941	0.0735939	3.61363	0.000301934	0.000365079	0.000308869	0.000346809	1.30466	1.12942	1.50709	0.0204916	0.0117003	0.0111998	0.011812	8q24.3
594	PUF60	PUF60	0.27883	0.0785	3.55198	0.000382349	0.0004402	0.00043502	0.000441376	1.32158	1.13312	1.54139	0.0237714	0.0130644	0.0135193	0.0135571	8q24.3
836	PLPP5	PLPP5	-0.255902	0.0769805	-3.32425	0.000886568	0.00101795	0.000919633	0.000858482	0.774218	0.66579	0.900303	0.0391532	0.0209232	0.0210365	0.0202396	8q24.3
869	CYC1	CYC1	0.245691	0.0745833	3.29417	0.00098711	0.00115256	0.000966003	0.000982917	1.2785	1.10463	1.47975	0.041938	0.0223725	0.0215532	0.0216918	8q24.3
396	IGFBPL1	IGFBPL1	-0.278181	0.0726189	-3.83069	0.000127784	0.000312983	0.000134334	0.000125162	0.75716	0.656711	0.872973	0.0119136	0.0108325	0.00657772	0.00629563	9p13.1
225	RECK	RECK	-0.322765	0.0760562	-4.24378	2.19788e-05	3.98856e-05	3.00829e-05	3.21144e-05	0.724144	0.623858	0.840551	0.00360586	0.00298002	0.00248942	0.00254434	9p13.3
555	AQP7	AQP7	-0.325848	0.0905793	-3.59738	0.000321439	0.000219142	0.00040914	0.000436135	0.721915	0.604484	0.862159	0.0213445	0.0087562	0.0130996	0.0135097	9p13.3
738	IFNA2	IFNA2	0.254221	0.0747306	3.40184	0.000669349	0.000886258	0.000818979	0.000789414	1.28946	1.11377	1.49286	0.0334856	0.0195932	0.0197903	0.019327	9p21.3
800	ADAMTSL1	ADAMTSL1	-0.385837	0.115331	-3.34548	0.000821397	0.000107052	0.000962821	0.000649024	0.679882	0.54233	0.85232	0.0377462	0.00545906	0.0215466	0.0171403	9p22.2-p22.1
11	BNC2	BNC2	0.392562	0.0697729	5.62629	1.84125e-08	9.86216e-08	2.56215e-08	1.07355e-08	1.48077	1.29151	1.69777	6.1799e-05	0.000117212	4.08716e-05	1.98177e-05	9p22.3-p22.2
663	MLANA	MLANA	0.242175	0.069506	3.48424	0.000493539	0.000896326	0.000732479	0.000839437	1.27402	1.11176	1.45995	0.0274979	0.0196744	0.0186502	0.0199434	9p24.1
900	PLPP6	PLPP6	-0.253735	0.0776136	-3.26921	0.0010785	0.00114021	0.00124124	0.00122602	0.775898	0.666407	0.903377	0.0442475	0.0222498	0.0247313	0.024242	9p24.1
362	SPATA6L	SPATA6L	-0.343638	0.0880333	-3.9035	9.48131e-05	6.60328e-05	0.000132417	0.000122237	0.709186	0.596796	0.842741	0.00968227	0.00404972	0.00653589	0.00625068	9p24.2-p24.1
653	MIR204	MIR204	-0.309178	0.0885496	-3.49158	0.000480169	0.000222625	0.000503491	0.000447627	0.73405	0.617095	0.873171	0.0271483	0.00885703	0.0147765	0.0136666	9q21.12
549	VPS13A	VPS13A	0.319819	0.0887258	3.60458	0.000312663	0.000277083	0.000371929	0.000373717	1.37688	1.1571	1.6384	0.0210265	0.0101487	0.012506	0.0123543	9q21.2
105	IARS1	IARS1	0.295406	0.0630772	4.68325	2.82367e-06	2.49972e-05	3.9023e-06	6.95107e-06	1.34367	1.18741	1.52049	0.000992856	0.00222922	0.000699384	0.0010035	9q22.31
431	BARX1	BARX1	0.220262	0.0583891	3.77232	0.000161736	0.000959154	0.000216319	0.000338038	1.2464	1.11162	1.39753	0.0137905	0.0201893	0.00883461	0.0117191	9q22.32
769	ZNF367	ZNF367	0.279628	0.0829876	3.36952	0.000752994	0.000601317	0.000794201	0.000802568	1.32264	1.12409	1.55625	0.0361516	0.0156123	0.0194899	0.0194683	9q22.32
901	AOPEP	AOPEP	-0.276092	0.0844855	-3.26792	0.0010834	0.00133432	0.00125544	0.0015441	0.758743	0.642955	0.895383	0.0443595	0.0242475	0.02476	0.0277125	9q22.32
450	CTSV	CTSV	0.256274	0.0683339	3.75032	0.000176606	0.000710558	0.000193118	0.000236637	1.29211	1.13014	1.47729	0.0144895	0.0173948	0.00834885	0.00929429	9q22.33
743	NANS	NANS	0.273319	0.0804895	3.39571	0.000684519	0.000689128	0.000795012	0.000792031	1.31432	1.1225	1.53891	0.0339788	0.0170071	0.0194899	0.0193398	9q22.33
179	RAD23B	RAD23B	0.42096	0.0964493	4.36457	1.2737e-05	6.52508e-06	1.58741e-05	1.4395e-05	1.52342	1.26102	1.84043	0.00263766	0.00105406	0.00169576	0.00156485	9q31.2
893	TXNDC8	TXNDC8	0.238238	0.0727396	3.27522	0.00105578	0.00143106	0.00105892	0.00104785	1.26901	1.1004	1.46346	0.04365	0.0249692	0.0224585	0.0220563	9q31.3
956	MIR32	MIR32	-0.244613	0.0758676	-3.22422	0.00126318	0.00158855	0.00119603	0.00117256	0.783007	0.674819	0.908541	0.0487908	0.0266784	0.024289	0.0237114	9q31.3
591	KIAA1958	KIAA1958	0.341667	0.0961215	3.55453	0.000378651	0.00022792	0.000490431	0.000495012	1.40729	1.16564	1.69904	0.0236545	0.00897102	0.0145196	0.014574	9q32
595	POLE3	POLE3	0.283715	0.0798915	3.55126	0.000383397	0.000388886	0.000458319	0.000448644	1.32805	1.13557	1.55317	0.02379	0.0121508	0.0139417	0.0136666	9q32
947	PRPF4	PRPF4	0.266494	0.082486	3.23078	0.00123453	0.00105763	0.00127897	0.00129697	1.30538	1.11052	1.53444	0.048146	0.0214312	0.0250763	0.0250965	9q32
49	C5	C5	-0.376777	0.0745102	-5.05672	4.26534e-07	1.59336e-06	6.98294e-07	6.867e-07	0.686069	0.59285	0.793946	0.00030874	0.000439006	0.000240098	0.000226871	9q33.2
622	CNTRL	CNTRL	0.286034	0.0810241	3.53024	0.000415185	0.000423967	0.00043301	0.000459037	1.33114	1.13568	1.56024	0.0246441	0.0128219	0.0134956	0.0139151	9q33.2
637	NTNG2	NTNG2	-0.272329	0.0775167	-3.51316	0.000442803	0.000535375	0.000565462	0.000545096	0.761604	0.654255	0.886567	0.0256645	0.0146188	0.0158398	0.0153158	9q34.13
473	WDR5	WDR5	0.292161	0.0788617	3.70472	0.000211621	0.000206715	0.000233009	0.00021602	1.33932	1.14751	1.56319	0.0165345	0.00844302	0.00928049	0.00888136	9q34.2
754	FAM163B	FAM163B	0.246583	0.0728307	3.38571	0.000709956	0.00172218	0.000859223	0.000993287	1.27965	1.10942	1.47599	0.034787	0.0279855	0.0202054	0.0218027	9q34.2
103	LHX3	LHX3	0.255313	0.0543901	4.69412	2.67761e-06	9.48077e-05	3.77803e-06	2.92541e-06	1.29087	1.16034	1.43608	0.00095978	0.00510662	0.00069052	0.000568454	9q34.3
348	ZMYND19	ZMYND19	0.240532	0.0611741	3.93192	8.42715e-05	0.000406814	0.000109908	0.000207291	1.27193	1.12821	1.43395	0.0089562	0.0125279	0.00586388	0.00863788	9q34.3
585	MRPL41	MRPL41	0.272676	0.0765075	3.56404	0.000365185	0.000468484	0.000458429	0.000471338	1.31347	1.13057	1.52597	0.0231698	0.0135589	0.0139417	0.0141019	9q34.3
849	PINLYP	PINLYP	-0.258373	0.0780227	-3.31151	0.000927942	0.00113207	0.00101688	0.000962189	0.772307	0.662792	0.899918	0.0403529	0.0221848	0.0220324	0.0215006	9q34.3
307	KLF8	KLF8	-0.306203	0.0767592	-3.98914	6.63142e-05	9.71294e-05	8.3593e-05	7.40603e-05	0.736237	0.633403	0.855767	0.00800077	0.00513756	0.00504063	0.00461073	Xp11.21
468	USP51	USP51	-0.303505	0.0816007	-3.71939	0.000199706	0.000240653	0.000246596	0.00026626	0.738226	0.629116	0.86626	0.0157546	0.0092554	0.009624	0.0100105	Xp11.21
803	EZHIP	EZHIP	-0.277537	0.0829637	-3.34528	0.000821992	0.000679507	0.000869533	0.000873381	0.757648	0.643945	0.891428	0.0377462	0.0168598	0.0202986	0.020314	Xp11.22
57	PQBP1	PQBP1	0.415888	0.0826966	5.02908	4.92836e-07	9.12837e-07	1.15188e-06	1.25678e-06	1.51572	1.28892	1.78242	0.000319219	0.000348426	0.000322364	0.000313516	Xp11.23
404	WDR13	WDR13	0.275004	0.0720329	3.81776	0.000134671	0.000308826	0.000176628	0.000244144	1.31654	1.14319	1.51617	0.0123071	0.0107977	0.00789481	0.0095014	Xp11.23
500	E2F6	E2F6	0.265892	0.0723852	3.6733	0.000239439	0.000608228	0.000238856	0.000332437	1.30459	1.13204	1.50345	0.0176802	0.0157033	0.00944362	0.0116007	Xp11.23
688	SSX9P	SSX9P	0.24984	0.0723542	3.45302	0.000554352	0.000950277	0.000642981	0.000653416	1.28382	1.11408	1.47942	0.0297481	0.0200741	0.0170293	0.0172069	Xp11.23
848	NRARP	NRARP	0.282857	0.085328	3.31494	0.000916638	0.000976606	0.00112285	0.00111287	1.32692	1.12257	1.56846	0.0399084	0.0204202	0.0232914	0.0229793	Xp11.23
606	BCOR	BCOR	0.309821	0.0876185	3.53602	0.0004062	0.000272774	0.000488947	0.000558664	1.36318	1.14808	1.61858	0.0244884	0.010091	0.0145112	0.0154849	Xp11.4
922	PRRG1	PRRG1	0.318181	0.0978042	3.25324	0.00114096	0.000753807	0.0016799	0.00159592	1.37462	1.13484	1.66508	0.045688	0.0178594	0.0295624	0.0283275	Xp21.1
573	DMD	DMD	0.278195	0.0777941	3.57604	0.000348836	0.000430508	0.000359496	0.000320864	1.32074	1.13397	1.53829	0.0224765	0.0129369	0.0122441	0.011347	Xp21.2-p21.1
7	SMS	SMS	0.524289	0.0872919	6.00616	1.89974e-09	1.37914e-09	5.62872e-09	5.96887e-09	1.68926	1.42362	2.00447	1.00198e-05	5.0918e-06	1.29883e-05	1.37732e-05	Xp22.11
162	KLHL15	KLHL15	0.370046	0.0836998	4.42111	9.8194e-06	1.50167e-05	1.51154e-05	1.77478e-05	1.4478	1.22875	1.7059	0.00223134	0.00171117	0.00164136	0.00181008	Xp22.11
101	GYG2	GYG2	0.423795	0.0901222	4.70245	2.57057e-06	2.24228e-06	4.19444e-06	5.39065e-06	1.52775	1.28038	1.82291	0.000939657	0.00051134	0.000730466	0.000850525	Xp22.33
329	MTMR8	MTMR8	-0.305506	0.0772285	-3.95587	7.6257e-05	9.43113e-05	8.63515e-05	6.65675e-05	0.736751	0.633262	0.857151	0.00855473	0.00510662	0.00505516	0.00429977	Xq11.2
965	EDA2R	EDA2R	-0.269903	0.0838929	-3.21723	0.00129434	0.00120445	0.00130067	0.00122241	0.763454	0.647699	0.899896	0.0495202	0.0229378	0.0253274	0.024242	Xq12
447	FOXO4	FOXO4	0.312805	0.0833222	3.75416	0.000173925	0.00017417	0.000222438	0.000229818	1.36725	1.16125	1.60981	0.0143568	0.00763598	0.00904452	0.00915465	Xq13.1
685	IL2RG	IL2RG	0.217804	0.0630332	3.45539	0.000549507	0.00136984	0.000583502	0.000567543	1.24334	1.09885	1.40684	0.029574	0.0243635	0.0160385	0.0156605	Xq13.1
176	CHIC1	CHIC1	-0.367588	0.0841503	-4.36823	1.25259e-05	1.53586e-05	2.01227e-05	2.14652e-05	0.692403	0.587124	0.816559	0.00262333	0.00172878	0.00195052	0.00203967	Xq13.2
794	ZCCHC13	ZCCHC13	0.275433	0.0822088	3.3504	0.000806937	0.000734317	0.000879985	0.000868891	1.3171	1.1211	1.54737	0.0375235	0.0177428	0.0204505	0.020314	Xq13.2
657	DACH2	DACH2	0.22833	0.0654892	3.48653	0.000489325	0.00112056	0.000490805	0.000398452	1.2565	1.10514	1.42859	0.0273741	0.0221821	0.0145196	0.0129269	Xq21.2
337	ZMAT1	ZMAT1	-0.28113	0.0712855	-3.94371	8.02299e-05	0.000192221	9.23251e-05	0.000100712	0.75493	0.656491	0.868131	0.00878958	0.00808292	0.00524406	0.00558304	Xq22.1
739	SYTL4	SYTL4	0.26804	0.0788102	3.40109	0.000671182	0.000733166	0.000670821	0.000640545	1.3074	1.12028	1.52578	0.033501	0.0177382	0.0175225	0.0170447	Xq22.1
201	TSC22D3	TSC22D3	-0.317444	0.0737042	-4.307	1.65484e-05	3.43468e-05	2.44151e-05	2.17884e-05	0.728007	0.630084	0.841149	0.00303964	0.00268662	0.00218788	0.00204169	Xq22.3
232	NRK	NRK	0.21577	0.0511998	4.21427	2.50587e-05	0.000798038	2.73027e-05	5.40904e-05	1.24082	1.12234	1.37179	0.0039878	0.0185073	0.00233723	0.00373973	Xq22.3
39	RNF113A	RNF113A	0.447778	0.0873727	5.12491	2.97675e-07	3.93738e-07	5.28555e-07	4.64545e-07	1.56483	1.31855	1.85712	0.000274754	0.000279554	0.000232892	0.000200914	Xq24
459	SLC25A5	SLC25A5	0.301536	0.080612	3.74059	0.00018359	0.000227095	0.000202662	0.00019747	1.35193	1.15435	1.58333	0.0147672	0.00895762	0.00854143	0.00845777	Xq24
577	GLUD2	GLUD2	0.234765	0.0657623	3.56991	0.000357109	0.00150012	0.000407177	0.000739084	1.26461	1.11168	1.43858	0.02285	0.0257124	0.0130996	0.0187153	Xq24
911	ZCCHC12	ZCCHC12	-0.257517	0.0789404	-3.26217	0.00110564	0.00106751	0.00106491	0.00101165	0.772969	0.662167	0.902311	0.0448083	0.0215192	0.0224923	0.0218795	Xq24
37	GPC4	GPC4	0.293369	0.0571217	5.13586	2.80861e-07	1.92661e-05	3.5756e-07	7.3276e-07	1.34094	1.19891	1.49979	0.000274462	0.00198814	0.000194134	0.000226871	Xq26.2
936	RAP2C	RAP2C	0.241187	0.074489	3.23789	0.00120419	0.00134251	0.00126188	0.00128293	1.27276	1.09987	1.47283	0.0474987	0.0242967	0.0248076	0.0250083	Xq26.2
181	ZNF75D	ZNF75D	-0.354331	0.0812822	-4.35927	1.30499e-05	1.51337e-05	1.76715e-05	1.93912e-05	0.701643	0.598313	0.822818	0.00266189	0.00171391	0.0018023	0.0018977	Xq26.3
312	F8	F8	-0.356303	0.089707	-3.97185	7.13163e-05	7.65929e-05	0.000107595	0.000120244	0.70026	0.587355	0.834869	0.00833227	0.00447116	0.00580761	0.00621763	Xq28
346	TMLHE.AS1	TMLHE.AS1	-0.349877	0.0889561	-3.93315	8.38405e-05	6.71107e-05	9.33958e-05	9.00399e-05	0.704774	0.592012	0.839015	0.0089562	0.00408866	0.00528661	0.00519418	Xq28
671	GABRE	GABRE	-0.429745	0.123807	-3.47108	0.000518361	4.80681e-05	0.000671097	0.000469331	0.650675	0.51048	0.829371	0.0284367	0.00342568	0.0175225	0.0140876	Xq28
684	CCNQ	CCNQ	0.242659	0.0702171	3.45584	0.000548576	0.000926668	0.000678978	0.000708046	1.27463	1.11075	1.4627	0.029574	0.0198679	0.0176783	0.0182295	Xq28
