# Supplementary material for: Survival-Related Genes on Chromosomes 6 and 17 in Medulloblastoma
Source: Int J Mol Sci. 2024 Jul 9;25(14):7506. doi: 10.3390/ijms25147506 (PMC11277021; doi:10.3390/ijms25147506)
Supplement: Supplementary file 1 [file ijms-25-07506-s001.zip › supplementary Table 2 GO enrichment analysis SRGs.xls]

## Sheet: ClueGO Results
ID	Term	Ontology Source	Term PValue	Term PValue Corrected with Benjamini-Hochberg	Group PValue	Group PValue Corrected with Benjamini-Hochberg	GOLevels	GOGroups	% Associated Genes	Nr. Genes	Associated Genes Found
GO:0010458	exit from mitosis	GO_BiologicalProcess-EBI-UniProt-GOA-ACAP-ARAP_11.03.2022_00h00	0.000130201	0.00499437	0.000130201	0.000231468	[5, 6, 8]	Group00	23.5294	8	[CDCA5, CDKN1B, MAD2L1BP, NPM2, PPP2R2D, RSL24D1, UBE2S, ZNF367]
GO:0051299	centrosome separation	GO_BiologicalProcess-EBI-UniProt-GOA-ACAP-ARAP_11.03.2022_00h00	0.000435914	0.0093161	0.000435914	0.000435914	[3, 4, 5, 6, 9]	Group01	33.3333	5	[AURKA, CEP85, CNTROB, NDEL1, RANBP1]
GO:2000672	negative regulation of motor neuron apoptotic process	GO_BiologicalProcess-EBI-UniProt-GOA-ACAP-ARAP_11.03.2022_00h00	0.000386468	0.00875994	0.000386468	0.000441678	[6, 7, 8, 9]	Group02	75	3	[MAP2K4, MAP3K12, ZPR1]
GO:0034645	cellular macromolecule biosynthetic process	GO_BiologicalProcess-EBI-UniProt-GOA-ACAP-ARAP_11.03.2022_00h00	0.000253114	0.00728188	0.000253114	0.000368165	[4, 5]	Group03	6.52819	110	[ABCF1, ALYREF, APP, ARNT2, ARRB2, ASCC2, B4GALT2, B4GALT3, BANK1, BCL3, BLM, CARS1, CCNA2, CCT2, CCT3, CCT4, CCT8, CDKAL1, CDT1, CLIP3, CTC1, DAXX, DSE, DYRK2, EIF2AK3, EIF2B1, EIF2B3, EIF2B5, EIF4A3, EIF4EBP1, ELOA, ELP5, ENC1, ENTPD5, EPRS1, FAF1, FAM20B, FASTKD3, FUT8, GALNT3, GLCE, GRHL2, GXYLT2, HBS1L, HMGA1, IARS1, IGF2BP1, KARS1, KHSRP, LARP1, MAN1C1, MAP3K4, MARS1, MARS2, MCM10, MCM2, MC…
GO:0048839	inner ear development	GO_BiologicalProcess-EBI-UniProt-GOA-ACAP-ARAP_11.03.2022_00h00	0.000431904	0.00936419	0.000431904	0.000460698	[3, 6, 7, 8]	Group04	10.3286	22	[ATP8A2, BMP4, CACNA1A, CALB1, CCNA2, CDKN1B, DVL2, FOXG1, FZD2, GABRA5, GATA3, GJB2, LHX3, LIN7A, MCM2, MPV17, NTRK3, PAFAH1B1, SPRY2, TBX1, TRIP11, ZIC1]
GO:0090102	cochlea development	GO_BiologicalProcess-EBI-UniProt-GOA-ACAP-ARAP_11.03.2022_00h00	0.000227261	0.00679964	0.000431904	0.000460698	[3, 4, 7, 8, 9]	Group04	17.8571	10	[CALB1, CCNA2, DVL2, FZD2, GABRA5, GATA3, MCM2, NTRK3, PAFAH1B1, TBX1]
GO:0010988	regulation of low-density lipoprotein particle clearance	GO_BiologicalProcess-EBI-UniProt-GOA-ACAP-ARAP_11.03.2022_00h00	0.000435914	0.0093161	0.000435914	0.000435914	[4, 5, 6]	Group05	33.3333	5	[ABCC8, KHSRP, LDLRAP1, MYLIP, PCSK9]
GO:0010989	negative regulation of low-density lipoprotein particle clearance	GO_BiologicalProcess-EBI-UniProt-GOA-ACAP-ARAP_11.03.2022_00h00	0.000279225	0.00732843	0.000435914	0.000435914	[4, 5, 6, 7]	Group05	50	4	[ABCC8, KHSRP, MYLIP, PCSK9]
GO:0033554	cellular response to stress	GO_BiologicalProcess-EBI-UniProt-GOA-ACAP-ARAP_11.03.2022_00h00	9.5867e-06	0.00110321	9.5867e-06	2.55645e-05	[3]	Group06	6.70254	137	[ACTB, ADPRS, ALKBH7, APP, ARHGEF10L, ASCC2, ATG14, AUNIP, AXIN2, BAG6, BCL3, BECN1, BLM, BMP4, BMPR1A, BMT2, CCNA2, CCNK, CDCA5, CDKN1B, CEP164, CFLAR, CHAC1, CHCHD6, CLPB, CORO2B, CTC1, DACT1, DAXX, DDB1, DERL2, DVL2, DYRK2, EGLN3, EIF2AK3, EIF2B5, EXO1, EZR, FAF1, FANCE, FASN, FLCN, FOXM1, FOXN3, FUT8, FZD4, FZD5, GABARAP, GAS6, GJB2, HDAC2, HID1, HMGA1, HMGB2, HSF1, HSPA8, IGF2BP1, INTS7, KLF…
GO:0006974	cellular response to DNA damage stimulus	GO_BiologicalProcess-EBI-UniProt-GOA-ACAP-ARAP_11.03.2022_00h00	0.000262819	0.00728107	9.5867e-06	2.55645e-05	[4]	Group06	7.31441	67	[ACTB, ADPRS, ALKBH7, ASCC2, AUNIP, AXIN2, BAG6, BCL3, BLM, CCNK, CDCA5, CDKN1B, CEP164, CHCHD6, CTC1, DDB1, DYRK2, EGLN3, EXO1, FANCE, FOXM1, FOXN3, HID1, HMGB2, HSF1, INTS7, KMT5A, MASTL, MCM10, MCM2, MCM3, MIF, MSH6, MUTYH, OARD1, PAGR1, PLK1, POLD1, POLE3, POLH, POLN, POLR1A, PRPF19, PSMD14, RAD23B, RHNO1, RNF138, RPA1, RUVBL2, SF3B5, SLFN11, SMARCA4, SMARCD3, SMG1, SSRP1, TAF5, TAF5L, TFIP11…
GO:0021543	pallium development	GO_BiologicalProcess-EBI-UniProt-GOA-ACAP-ARAP_11.03.2022_00h00	3.32527e-05	0.00276367	1.13598e-05	2.59652e-05	[3, 4, 5, 7, 8, 9, 10]	Group07	12.2222	22	[ADGRG1, ALK, BMERB1, CRK, EIF2B5, FEZF2, FOXG1, GART, HSD3B1, IGF2BP1, LZTS1, MPP5, NDEL1, NPY, PAFAH1B1, PEX5, PLCB1, SMO, TACC3, XAB2, YWHAE, ZMIZ1]
GO:0021953	central nervous system neuron differentiation	GO_BiologicalProcess-EBI-UniProt-GOA-ACAP-ARAP_11.03.2022_00h00	0.000169099	0.00588308	1.13598e-05	2.59652e-05	[5, 6, 7, 8, 9]	Group07	11.2299	21	[ABT1, BCL11B, CDH11, DCC, FAIM2, FEZF2, FOXG1, ISL2, LHX3, MPP5, NDEL1, NPY, PAFAH1B1, PEX5, POU4F1, RAC3, SEMA3A, SMO, SUFU, TTLL1, ZMIZ1]
GO:0021987	cerebral cortex development	GO_BiologicalProcess-EBI-UniProt-GOA-ACAP-ARAP_11.03.2022_00h00	0.000167962	0.00598265	1.13598e-05	2.59652e-05	[3, 4, 5, 6, 8, 9, 10, 11]	Group07	13.1148	16	[ADGRG1, BMERB1, CRK, FOXG1, GART, MPP5, NDEL1, NPY, PAFAH1B1, PEX5, PLCB1, SMO, TACC3, XAB2, YWHAE, ZMIZ1]
GO:0043038	amino acid activation	GO_BiologicalProcess-EBI-UniProt-GOA-ACAP-ARAP_11.03.2022_00h00	0.000269107	0.00731971	0.000269107	0.000331209	[4, 5, 7]	Group08	19.1489	9	[CARS1, EPRS1, IARS1, KARS1, MARS1, MARS2, SARS1, VARS1, YARS1]
GO:0043039	tRNA aminoacylation	GO_BiologicalProcess-EBI-UniProt-GOA-ACAP-ARAP_11.03.2022_00h00	0.000226814	0.00692476	0.000269107	0.000331209	[5, 6, 8, 9]	Group08	19.5652	9	[CARS1, EPRS1, IARS1, KARS1, MARS1, MARS2, SARS1, VARS1, YARS1]
GO:0006418	tRNA aminoacylation for protein translation	GO_BiologicalProcess-EBI-UniProt-GOA-ACAP-ARAP_11.03.2022_00h00	0.000131538	0.00491951	0.000269107	0.000331209	[6, 7, 8, 9, 10]	Group08	20.9302	9	[CARS1, EPRS1, IARS1, KARS1, MARS1, MARS2, SARS1, VARS1, YARS1]
GO:0034641	cellular nitrogen compound metabolic process	GO_BiologicalProcess-EBI-UniProt-GOA-ACAP-ARAP_11.03.2022_00h00	0.000116738	0.00485112	0.0002689	0.000358533	[3]	Group09	5.45181	362	[ABCF1, ABT1, ACTB, ACTN2, ADA, ADAR, ADPRS, AGAP2, AGRN, AIM2, AK7, ALK, ALYREF, ANGEL1, APP, ARNT2, ARRB2, ASCC2, ASCL3, ATAD2, ATP5ME, AUNIP, AXIN2, B4GALT3, BAHD1, BANK1, BARX1, BARX2, BCL11B, BCL3, BECN1, BLM, BMP4, BMPR1A, BNC2, BOP1, BRD2, BRMS1, BYSL, C2orf81, CACNA1A, CAMTA2, CARF, CARS1, CCNA2, CCNK, CCT2, CCT3, CCT4, CCT8, CDCA5, CDKAL1, CDKN1B, CDT1, CEP164, CFLAR, CHAC1, CHD4, CHDH, …
GO:0043170	macromolecule metabolic process	GO_BiologicalProcess-EBI-UniProt-GOA-ACAP-ARAP_11.03.2022_00h00	0.00011137	0.00490026	0.0002689	0.000358533	[3]	Group09	5.2183	502	[ABCC8, ABCD2, ABCF1, ABT1, ACTB, ACTN2, ADAM11, ADAM12, ADAM19, ADAMTS3, ADAMTSL1, ADAR, ADCK5, ADGRG1, ADGRG6, ADPRS, AGAP2, AGRN, AIM2, ALK, ALYREF, ANAPC11, ANGEL1, ANGPT2, ANXA7, AOPEP, APC2, APP, ARNT2, ARRB2, ART3, ASB13, ASCC2, ASCL3, ATAD2, ATE1, ATG14, ATG4D, ATP2B1, ATXN7L3B, AUNIP, AURKA, AXIN2, B4GALT2, B4GALT3, BAG6, BAHD1, BANK1, BARX1, BARX2, BCL11B, BCL3, BECN1, BIRC6, BLM, BMP4,…
GO:0044260	cellular macromolecule metabolic process	GO_BiologicalProcess-EBI-UniProt-GOA-ACAP-ARAP_11.03.2022_00h00	0.00033275	0.0079015	0.0002689	0.000358533	[3, 4]	Group09	5.44563	333	[ABCF1, ACTB, ADAR, ADCK5, ADPRS, AGAP2, AIM2, ALK, ALYREF, ANAPC11, APC2, APP, ARNT2, ARRB2, ART3, ASB13, ASCC2, ATE1, ATG14, ATG4D, AUNIP, AURKA, AXIN2, B4GALT2, B4GALT3, BAG6, BANK1, BCL11B, BCL3, BECN1, BIRC6, BLM, BMP4, BMPR1A, BRD2, BRMS1, C5, CACNA1A, CAMKV, CARS1, CCNA2, CCNF, CCNJL, CCNK, CCNY, CCT2, CCT3, CCT4, CCT8, CDC25A, CDCA5, CDCA8, CDKAL1, CDKN1B, CDT1, CEMIP, CEP164, CEP85, CFLA…
GO:0090304	nucleic acid metabolic process	GO_BiologicalProcess-EBI-UniProt-GOA-ACAP-ARAP_11.03.2022_00h00	0.000114553	0.00489631	0.0002689	0.000358533	[4, 5]	Group09	5.60748	294	[ABT1, ACTB, ACTN2, ADAR, ADPRS, AGAP2, AGRN, AIM2, ALK, ALYREF, ANGEL1, APP, ARNT2, ARRB2, ASCC2, ASCL3, ATAD2, AUNIP, AXIN2, BAHD1, BARX1, BARX2, BCL11B, BCL3, BLM, BMP4, BMPR1A, BNC2, BOP1, BRD2, BRMS1, BYSL, C2orf81, CAMTA2, CARF, CARS1, CCNA2, CCNK, CCT2, CCT3, CCT4, CCT8, CDCA5, CDKAL1, CDKN1B, CDT1, CEP164, CFLAR, CHD4, CMTR1, COLEC12, CRK, CTC1, DACT1, DAXX, DDB1, DDX49, DHX37, DNTTIP2, D…
GO:0009891	positive regulation of biosynthetic process	GO_BiologicalProcess-EBI-UniProt-GOA-ACAP-ARAP_11.03.2022_00h00	0.000117951	0.00476903	1.54204e-05	3.08408e-05	[3, 4, 5]	Group10	6.33546	139	[ABCD2, ABT1, ACTB, ACTN2, AGAP2, AGRN, ALYREF, APP, ARNT2, ARRB2, ASCL3, ATAD2, BARX2, BCL11B, BCL3, BLM, BMP4, BMPR1A, CAMTA2, CARF, CCNA2, CCNK, CCT2, CCT3, CCT4, CCT8, CDT1, CHD4, CTC1, CTDNEP1, DAXX, DDB1, DGAT2, DVL2, DYRK2, E2F2, E2F3, EIF2AK3, EIF2B5, EIF4A3, ELK3, ELOVL5, ESRRA, ETS2, FAF1, FASTKD3, FEZF2, FLCN, FOXM1, FSHB, FZD2, FZD4, FZD5, GATA3, GRHL2, GTF2F1, H2AZ1, HAX1, HDAC2, HDG…
GO:0051173	positive regulation of nitrogen compound metabolic process	GO_BiologicalProcess-EBI-UniProt-GOA-ACAP-ARAP_11.03.2022_00h00	0.00041245	0.00907391	1.54204e-05	3.08408e-05	[3, 4, 5]	Group10	5.85009	192	[ABT1, ACTB, ACTN2, AGAP2, AGRN, AIM2, ALYREF, APC2, APP, ARNT2, ARRB2, ASCL3, ATAD2, ATG14, AURKA, AXIN2, BAG6, BANK1, BARX2, BCL11B, BCL3, BLM, BMP4, BMPR1A, BRMS1, CAMTA2, CARF, CCNA2, CCNK, CCNY, CCT2, CCT3, CCT4, CCT8, CDCA8, CDKN1B, CEMIP, CFLAR, CHD4, CHTOP, CLIP3, CLYBL, DACT1, DAXX, DDB1, DLG4, DVL2, E2F2, E2F3, EGLN3, EIF2AK3, EIF2B5, EIF4A3, ELK3, EPGN, ESRRA, ETS2, EZR, FAF1, FASN, FA…
GO:0090304	nucleic acid metabolic process	GO_BiologicalProcess-EBI-UniProt-GOA-ACAP-ARAP_11.03.2022_00h00	0.000114553	0.00489631	1.54204e-05	3.08408e-05	[4, 5]	Group10	5.60748	294	[ABT1, ACTB, ACTN2, ADAR, ADPRS, AGAP2, AGRN, AIM2, ALK, ALYREF, ANGEL1, APP, ARNT2, ARRB2, ASCC2, ASCL3, ATAD2, AUNIP, AXIN2, BAHD1, BARX1, BARX2, BCL11B, BCL3, BLM, BMP4, BMPR1A, BNC2, BOP1, BRD2, BRMS1, BYSL, C2orf81, CAMTA2, CARF, CARS1, CCNA2, CCNK, CCT2, CCT3, CCT4, CCT8, CDCA5, CDKAL1, CDKN1B, CDT1, CEP164, CFLAR, CHD4, CMTR1, COLEC12, CRK, CTC1, DACT1, DAXX, DDB1, DDX49, DHX37, DNTTIP2, D…
GO:0010557	positive regulation of macromolecule biosynthetic process	GO_BiologicalProcess-EBI-UniProt-GOA-ACAP-ARAP_11.03.2022_00h00	6.97577e-05	0.00434823	1.54204e-05	3.08408e-05	[4, 5, 6]	Group10	6.47376	132	[ABT1, ACTB, ACTN2, AGAP2, AGRN, ALYREF, APP, ARNT2, ARRB2, ASCL3, ATAD2, BARX2, BCL11B, BCL3, BLM, BMP4, BMPR1A, CAMTA2, CARF, CCNA2, CCNK, CCT2, CCT3, CCT4, CCT8, CDT1, CHD4, CTC1, DAXX, DVL2, DYRK2, E2F2, E2F3, EIF2AK3, EIF2B5, EIF4A3, ELK3, ESRRA, ETS2, FAF1, FASTKD3, FEZF2, FLCN, FOXM1, FSHB, FZD2, FZD4, FZD5, GATA3, GRHL2, GTF2F1, H2AZ1, HAX1, HDAC2, HDGF, HMGA1, HMGB2, HSF1, HSF2, IFNA2, I…
GO:0031328	positive regulation of cellular biosynthetic process	GO_BiologicalProcess-EBI-UniProt-GOA-ACAP-ARAP_11.03.2022_00h00	8.29152e-05	0.00443004	1.54204e-05	3.08408e-05	[4, 5, 6]	Group10	6.39777	138	[ABCD2, ABT1, ACTB, ACTN2, AGAP2, AGRN, ALYREF, APP, ARNT2, ARRB2, ASCL3, ATAD2, BARX2, BCL11B, BCL3, BLM, BMP4, BMPR1A, CAMTA2, CARF, CCNA2, CCNK, CCT2, CCT3, CCT4, CCT8, CDT1, CHD4, CTC1, CTDNEP1, DAXX, DDB1, DGAT2, DVL2, DYRK2, E2F2, E2F3, EIF2AK3, EIF2B5, EIF4A3, ELK3, ELOVL5, ESRRA, ETS2, FAF1, FASTKD3, FEZF2, FLCN, FOXM1, FSHB, FZD2, FZD4, FZD5, GATA3, GRHL2, GTF2F1, H2AZ1, HAX1, HDAC2, HDG…
GO:0016043	cellular component organization	GO_BiologicalProcess-EBI-UniProt-GOA-ACAP-ARAP_11.03.2022_00h00	1.19507e-07	2.9797e-05	9.32868e-09	4.97529e-08	[3]	Group11	5.75496	380	[ABCC8, ABCD2, ABT1, ACTB, ACTN2, ADAMTS3, ADAMTSL1, ADAR, AGAP2, AGRN, AIM2, AK7, AKAP6, ALK, ALKBH7, ALS2CL, ANAPC11, ANKFY1, ANKRD27, AP1S1, APC2, APP, ARHGEF10L, ARHGEF15, ARL1, ARRB2, ATAD2, ATG14, ATG4D, ATP6V0D1, ATP8A2, ATPAF2, AUNIP, AURKA, AXIN2, BAG6, BAHD1, BCL11B, BCL3, BECN1, BLM, BLOC1S2, BMERB1, BMP4, BOP1, BRD2, CACNA1A, CACNB2, CAMKV, CCDC136, CCN3, CCNA2, CCNF, CCSER2, CCT2, CC…
GO:0044085	cellular component biogenesis	GO_BiologicalProcess-EBI-UniProt-GOA-ACAP-ARAP_11.03.2022_00h00	3.60107e-09	2.6936e-06	9.32868e-09	4.97529e-08	[3]	Group11	6.62633	230	[ABT1, ACTB, ACTN2, ADAR, AGRN, AIM2, ANKRD27, AP1S1, APP, ARHGEF10L, ARHGEF15, ATG14, ATG4D, ATP6V0D1, ATPAF2, AURKA, BAG6, BAHD1, BCL11B, BECN1, BLM, BOP1, BRD2, BYSL, CCDC136, CCNA2, CCT2, CCT3, CCT8, CDCA8, CDH11, CDH12, CDH19, CDKN1B, CDT1, CENPW, CEP164, CEP20, CFLAR, CHMP2B, CLDN11, CLIP3, CLYBL, CNKSR3, CNTROB, COLEC12, COLQ, CORO2B, COX10, COX7A2, DACT1, DAXX, DDX49, DHX37, DLG4, DNAH2, …
GO:0006996	organelle organization	GO_BiologicalProcess-EBI-UniProt-GOA-ACAP-ARAP_11.03.2022_00h00	1.18353e-08	4.42638e-06	9.32868e-09	4.97529e-08	[4]	Group11	6.3469	262	[ABCD2, ABT1, ACTB, ACTN2, AGAP2, AGRN, ALKBH7, ALS2CL, ANAPC11, ANKFY1, ANKRD27, AP1S1, APC2, ARHGEF10L, ARHGEF15, ARL1, ARRB2, ATAD2, ATG14, ATG4D, ATP6V0D1, ATP8A2, ATPAF2, AUNIP, AURKA, AXIN2, BAG6, BAHD1, BCL11B, BECN1, BLM, BLOC1S2, BMERB1, BMP4, BOP1, BRD2, CCDC136, CCNF, CCSER2, CCT2, CCT3, CCT4, CCT8, CDCA5, CDCA8, CDKN1B, CDT1, CENPW, CEP164, CEP20, CEP85, CFLAR, CHCHD6, CHD4, CHMP2B, C…
GO:0022607	cellular component assembly	GO_BiologicalProcess-EBI-UniProt-GOA-ACAP-ARAP_11.03.2022_00h00	3.52909e-08	1.0559e-05	9.32868e-09	4.97529e-08	[4]	Group11	6.57976	212	[ABT1, ACTB, ACTN2, ADAR, AGRN, AIM2, ANKRD27, AP1S1, APP, ARHGEF10L, ARHGEF15, ATG14, ATG4D, ATP6V0D1, ATPAF2, AURKA, BAG6, BAHD1, BCL11B, BECN1, BLM, BOP1, BRD2, CCDC136, CCT2, CCT3, CCT8, CDCA8, CDH11, CDH12, CDH19, CDKN1B, CDT1, CENPW, CEP164, CEP20, CFLAR, CHMP2B, CLDN11, CLIP3, CLYBL, CNKSR3, CNTROB, COLEC12, COLQ, CORO2B, COX10, COX7A2, DACT1, DAXX, DHX37, DLG4, DNAH2, ECSIT, EPRS1, EXO1, …
GO:0043933	protein-containing complex organization	GO_BiologicalProcess-EBI-UniProt-GOA-ACAP-ARAP_11.03.2022_00h00	1.25379e-05	0.00133976	9.32868e-09	4.97529e-08	[4]	Group11	6.73924	130	[ABT1, ACTN2, ADAR, AIM2, ANKRD27, APC2, ATG14, ATPAF2, BCL11B, BECN1, BLM, BMERB1, BOP1, BRD2, CCT2, CCT3, CCT8, CDKN1B, CDT1, CENPW, CHMP2B, CLIP3, CLYBL, CNKSR3, COLEC12, COX10, COX7A2, DACT1, DAXX, DLG4, DNAH2, ECSIT, EPRS1, FAF1, FASN, FASTKD3, FBLIM1, FCHO2, FCHSD1, FES, FKBP4, FKBPL, FMNL3, FOXM1, GEMIN4, H1-2, H2BC11, H2BC15, H2BC17, H2BC4, H2BC5, H2BC8, H3C2, HAUS2, HAX1, HID1, HMGA1, HM…
GO:0065003	protein-containing complex assembly	GO_BiologicalProcess-EBI-UniProt-GOA-ACAP-ARAP_11.03.2022_00h00	5.10195e-06	0.000763252	9.32868e-09	4.97529e-08	[5]	Group11	6.99588	119	[ABT1, ADAR, AIM2, ANKRD27, ATPAF2, BCL11B, BLM, BOP1, BRD2, CCT2, CCT3, CCT8, CDKN1B, CDT1, CENPW, CLIP3, CLYBL, CNKSR3, COLEC12, COX10, COX7A2, DACT1, DAXX, DLG4, DNAH2, ECSIT, EPRS1, FAF1, FASN, FASTKD3, FBLIM1, FCHO2, FCHSD1, FES, FKBP4, FKBPL, FMNL3, FOXM1, GEMIN4, H1-2, H2BC11, H2BC15, H2BC17, H2BC4, H2BC5, H2BC8, H3C2, HAUS2, HAX1, HID1, HMGB2, HSF1, HSPA8, JMJD6, KCTD11, LETM1, LIN7A, LON…
GO:0006725	cellular aromatic compound metabolic process	GO_BiologicalProcess-EBI-UniProt-GOA-ACAP-ARAP_11.03.2022_00h00	0.000175291	0.00595989	0.000197868	0.000316589	[3]	Group12	5.49286	331	[ABT1, ACAA1, ACTB, ACTN2, ADA, ADAR, ADPRS, AGAP2, AGRN, AIM2, AK7, ALK, ALYREF, ANGEL1, APP, ARNT2, ARRB2, ASCC2, ASCL3, ATAD2, ATP5ME, AUNIP, AXIN2, BAHD1, BARX1, BARX2, BCL11B, BCL3, BLM, BMP4, BMPR1A, BNC2, BOP1, BRD2, BRMS1, BYSL, C2orf81, CACNA1A, CAMTA2, CARF, CARS1, CCNA2, CCNK, CCT2, CCT3, CCT4, CCT8, CDCA5, CDKAL1, CDKN1B, CDT1, CEP164, CFLAR, CHD4, CLYBL, CMTR1, COLEC12, COX10, CRK, C…
GO:0034641	cellular nitrogen compound metabolic process	GO_BiologicalProcess-EBI-UniProt-GOA-ACAP-ARAP_11.03.2022_00h00	0.000116738	0.00485112	0.000197868	0.000316589	[3]	Group12	5.45181	362	[ABCF1, ABT1, ACTB, ACTN2, ADA, ADAR, ADPRS, AGAP2, AGRN, AIM2, AK7, ALK, ALYREF, ANGEL1, APP, ARNT2, ARRB2, ASCC2, ASCL3, ATAD2, ATP5ME, AUNIP, AXIN2, B4GALT3, BAHD1, BANK1, BARX1, BARX2, BCL11B, BCL3, BECN1, BLM, BMP4, BMPR1A, BNC2, BOP1, BRD2, BRMS1, BYSL, C2orf81, CACNA1A, CAMTA2, CARF, CARS1, CCNA2, CCNK, CCT2, CCT3, CCT4, CCT8, CDCA5, CDKAL1, CDKN1B, CDT1, CEP164, CFLAR, CHAC1, CHD4, CHDH, …
GO:0043170	macromolecule metabolic process	GO_BiologicalProcess-EBI-UniProt-GOA-ACAP-ARAP_11.03.2022_00h00	0.00011137	0.00490026	0.000197868	0.000316589	[3]	Group12	5.2183	502	[ABCC8, ABCD2, ABCF1, ABT1, ACTB, ACTN2, ADAM11, ADAM12, ADAM19, ADAMTS3, ADAMTSL1, ADAR, ADCK5, ADGRG1, ADGRG6, ADPRS, AGAP2, AGRN, AIM2, ALK, ALYREF, ANAPC11, ANGEL1, ANGPT2, ANXA7, AOPEP, APC2, APP, ARNT2, ARRB2, ART3, ASB13, ASCC2, ASCL3, ATAD2, ATE1, ATG14, ATG4D, ATP2B1, ATXN7L3B, AUNIP, AURKA, AXIN2, B4GALT2, B4GALT3, BAG6, BAHD1, BANK1, BARX1, BARX2, BCL11B, BCL3, BECN1, BIRC6, BLM, BMP4,…
GO:0046483	heterocycle metabolic process	GO_BiologicalProcess-EBI-UniProt-GOA-ACAP-ARAP_11.03.2022_00h00	0.000226329	0.00705393	0.000197868	0.000316589	[3]	Group12	5.4875	327	[ABT1, ACTB, ACTN2, ADA, ADAR, ADPRS, AGAP2, AGRN, AIM2, AK7, ALK, ALYREF, ANGEL1, APP, ARNT2, ARRB2, ASCC2, ASCL3, ATAD2, ATP5ME, AUNIP, AXIN2, BAHD1, BARX1, BARX2, BCL11B, BCL3, BLM, BMP4, BMPR1A, BNC2, BOP1, BRD2, BRMS1, BYSL, C2orf81, CACNA1A, CAMTA2, CARF, CARS1, CCNA2, CCNK, CCT2, CCT3, CCT4, CCT8, CDCA5, CDKAL1, CDKN1B, CDT1, CEP164, CFLAR, CHD4, CLYBL, CMTR1, COLEC12, COX10, CRK, CTC1, CU…
GO:0006139	nucleobase-containing compound metabolic process	GO_BiologicalProcess-EBI-UniProt-GOA-ACAP-ARAP_11.03.2022_00h00	7.99049e-05	0.00442733	0.000197868	0.000316589	[3, 4]	Group12	5.56708	322	[ABT1, ACTB, ACTN2, ADA, ADAR, ADPRS, AGAP2, AGRN, AIM2, AK7, ALK, ALYREF, ANGEL1, APP, ARNT2, ARRB2, ASCC2, ASCL3, ATAD2, ATP5ME, AUNIP, AXIN2, BAHD1, BARX1, BARX2, BCL11B, BCL3, BLM, BMP4, BMPR1A, BNC2, BOP1, BRD2, BRMS1, BYSL, C2orf81, CACNA1A, CAMTA2, CARF, CARS1, CCNA2, CCNK, CCT2, CCT3, CCT4, CCT8, CDCA5, CDKAL1, CDKN1B, CDT1, CEP164, CFLAR, CHD4, CMTR1, COLEC12, CRK, CTC1, DACT1, DAXX, DDB…
GO:0009891	positive regulation of biosynthetic process	GO_BiologicalProcess-EBI-UniProt-GOA-ACAP-ARAP_11.03.2022_00h00	0.000117951	0.00476903	0.000197868	0.000316589	[3, 4, 5]	Group12	6.33546	139	[ABCD2, ABT1, ACTB, ACTN2, AGAP2, AGRN, ALYREF, APP, ARNT2, ARRB2, ASCL3, ATAD2, BARX2, BCL11B, BCL3, BLM, BMP4, BMPR1A, CAMTA2, CARF, CCNA2, CCNK, CCT2, CCT3, CCT4, CCT8, CDT1, CHD4, CTC1, CTDNEP1, DAXX, DDB1, DGAT2, DVL2, DYRK2, E2F2, E2F3, EIF2AK3, EIF2B5, EIF4A3, ELK3, ELOVL5, ESRRA, ETS2, FAF1, FASTKD3, FEZF2, FLCN, FOXM1, FSHB, FZD2, FZD4, FZD5, GATA3, GRHL2, GTF2F1, H2AZ1, HAX1, HDAC2, HDG…
GO:0090304	nucleic acid metabolic process	GO_BiologicalProcess-EBI-UniProt-GOA-ACAP-ARAP_11.03.2022_00h00	0.000114553	0.00489631	0.000197868	0.000316589	[4, 5]	Group12	5.60748	294	[ABT1, ACTB, ACTN2, ADAR, ADPRS, AGAP2, AGRN, AIM2, ALK, ALYREF, ANGEL1, APP, ARNT2, ARRB2, ASCC2, ASCL3, ATAD2, AUNIP, AXIN2, BAHD1, BARX1, BARX2, BCL11B, BCL3, BLM, BMP4, BMPR1A, BNC2, BOP1, BRD2, BRMS1, BYSL, C2orf81, CAMTA2, CARF, CARS1, CCNA2, CCNK, CCT2, CCT3, CCT4, CCT8, CDCA5, CDKAL1, CDKN1B, CDT1, CEP164, CFLAR, CHD4, CMTR1, COLEC12, CRK, CTC1, DACT1, DAXX, DDB1, DDX49, DHX37, DNTTIP2, D…
GO:0010557	positive regulation of macromolecule biosynthetic process	GO_BiologicalProcess-EBI-UniProt-GOA-ACAP-ARAP_11.03.2022_00h00	6.97577e-05	0.00434823	0.000197868	0.000316589	[4, 5, 6]	Group12	6.47376	132	[ABT1, ACTB, ACTN2, AGAP2, AGRN, ALYREF, APP, ARNT2, ARRB2, ASCL3, ATAD2, BARX2, BCL11B, BCL3, BLM, BMP4, BMPR1A, CAMTA2, CARF, CCNA2, CCNK, CCT2, CCT3, CCT4, CCT8, CDT1, CHD4, CTC1, DAXX, DVL2, DYRK2, E2F2, E2F3, EIF2AK3, EIF2B5, EIF4A3, ELK3, ESRRA, ETS2, FAF1, FASTKD3, FEZF2, FLCN, FOXM1, FSHB, FZD2, FZD4, FZD5, GATA3, GRHL2, GTF2F1, H2AZ1, HAX1, HDAC2, HDGF, HMGA1, HMGB2, HSF1, HSF2, IFNA2, I…
GO:0031328	positive regulation of cellular biosynthetic process	GO_BiologicalProcess-EBI-UniProt-GOA-ACAP-ARAP_11.03.2022_00h00	8.29152e-05	0.00443004	0.000197868	0.000316589	[4, 5, 6]	Group12	6.39777	138	[ABCD2, ABT1, ACTB, ACTN2, AGAP2, AGRN, ALYREF, APP, ARNT2, ARRB2, ASCL3, ATAD2, BARX2, BCL11B, BCL3, BLM, BMP4, BMPR1A, CAMTA2, CARF, CCNA2, CCNK, CCT2, CCT3, CCT4, CCT8, CDT1, CHD4, CTC1, CTDNEP1, DAXX, DDB1, DGAT2, DVL2, DYRK2, E2F2, E2F3, EIF2AK3, EIF2B5, EIF4A3, ELK3, ELOVL5, ESRRA, ETS2, FAF1, FASTKD3, FEZF2, FLCN, FOXM1, FSHB, FZD2, FZD4, FZD5, GATA3, GRHL2, GTF2F1, H2AZ1, HAX1, HDAC2, HDG…
GO:0022613	ribonucleoprotein complex biogenesis	GO_BiologicalProcess-EBI-UniProt-GOA-ACAP-ARAP_11.03.2022_00h00	4.30954e-05	0.00322353	3.60915e-06	1.15493e-05	[4]	Group13	9.05172	42	[ABT1, ADAR, BOP1, BYSL, COLEC12, DDX49, DHX37, EIF4A3, GEMIN4, GTF3A, LYAR, MDN1, MRPL20, MRTO4, NOC2L, NOP14, NOP2, NUP88, PA2G4, PAK1IP1, PES1, POLR2D, PRPF19, PUF60, RPF1, RPL38, RPL7L1, RPP40, RRP1, RRP36, RSL24D1, RUVBL2, SART1, SBDS, SF3A1, SNRNP200, SNRPC, TGS1, URB2, WBP11, XAB2, YJU2]
GO:0042254	ribosome biogenesis	GO_BiologicalProcess-EBI-UniProt-GOA-ACAP-ARAP_11.03.2022_00h00	0.000248063	0.00727652	3.60915e-06	1.15493e-05	[5]	Group13	9.375	30	[ABT1, BOP1, BYSL, DDX49, DHX37, EIF4A3, GEMIN4, GTF3A, LYAR, MDN1, MRPL20, MRTO4, NOC2L, NOP14, NOP2, NUP88, PA2G4, PAK1IP1, PES1, RPF1, RPL38, RPL7L1, RPP40, RRP1, RRP36, RSL24D1, SART1, SBDS, URB2, WBP11]
GO:0071826	ribonucleoprotein complex subunit organization	GO_BiologicalProcess-EBI-UniProt-GOA-ACAP-ARAP_11.03.2022_00h00	0.00019014	0.00632111	3.60915e-06	1.15493e-05	[5]	Group13	10.7981	23	[ABT1, ADAR, BOP1, COLEC12, GEMIN4, MDN1, MRPL20, MRTO4, NOP2, POLR2D, PRPF19, PUF60, RPL38, RSL24D1, RUVBL2, SART1, SF3A1, SNRNP200, SNRPC, TFIP11, TGS1, XAB2, YJU2]
GO:0022618	ribonucleoprotein complex assembly	GO_BiologicalProcess-EBI-UniProt-GOA-ACAP-ARAP_11.03.2022_00h00	0.000285103	0.00735369	3.60915e-06	1.15493e-05	[5, 6]	Group13	10.7317	22	[ABT1, ADAR, BOP1, COLEC12, GEMIN4, MDN1, MRPL20, MRTO4, NOP2, POLR2D, PRPF19, PUF60, RPL38, RSL24D1, RUVBL2, SART1, SF3A1, SNRNP200, SNRPC, TGS1, XAB2, YJU2]
GO:0042273	ribosomal large subunit biogenesis	GO_BiologicalProcess-EBI-UniProt-GOA-ACAP-ARAP_11.03.2022_00h00	3.76655e-05	0.00296566	3.60915e-06	1.15493e-05	[5, 6]	Group13	17.3333	13	[BOP1, GTF3A, MDN1, MRPL20, MRTO4, NOC2L, NOP2, PAK1IP1, PES1, RPF1, RPL38, RPL7L1, RSL24D1]
GO:0006396	RNA processing	GO_BiologicalProcess-EBI-UniProt-GOA-ACAP-ARAP_11.03.2022_00h00	7.17981e-05	0.0042964	3.60915e-06	1.15493e-05	[5, 6, 7]	Group13	7.40741	74	[ABT1, ADAR, ALYREF, APP, BMP4, BOP1, BYSL, CDKAL1, CMTR1, COLEC12, DDX49, DHX37, DNTTIP2, DUS1L, EIF4A3, ELP5, FASTKD3, GEMIN4, HNRNPF, HNRNPL, HSF1, HSPA8, INTS7, JMJD6, KARS1, KHSRP, LIN28B, LSM11, LYAR, MBNL1, MCM2, MDN1, MRTO4, MYOD1, NCBP3, NCOR1, NOP14, NOP2, PA2G4, PES1, POLR2D, PPIL1, PRPF19, PRPF4, PUF60, PUSL1, RPF1, RPL7L1, RPP40, RRP1, RRP36, SARS1, SART1, SBDS, SF3A1, SF3B5, SMNDC1,…
GO:0034660	ncRNA metabolic process	GO_BiologicalProcess-EBI-UniProt-GOA-ACAP-ARAP_11.03.2022_00h00	8.62392e-05	0.00444875	3.60915e-06	1.15493e-05	[6, 7]	Group13	8.31919	49	[ABT1, ADAR, BMP4, BOP1, BYSL, CARS1, CDKAL1, COLEC12, DDX49, DHX37, DUS1L, EIF4A3, ELP5, EPRS1, GEMIN4, GTF3A, IARS1, INTS7, KARS1, KHSRP, LIN28B, LYAR, MARS1, MARS2, MDN1, MRTO4, MYOD1, NCOR1, NOP14, NOP2, PA2G4, PES1, PRC1, PUSL1, RPF1, RPL7L1, RPP40, RRP1, RRP36, SARS1, SART1, SBDS, SMARCA4, TCOF1, TRDMT1, VARS1, WBP11, XPO5, YARS1]
GO:0000027	ribosomal large subunit assembly	GO_BiologicalProcess-EBI-UniProt-GOA-ACAP-ARAP_11.03.2022_00h00	0.000363963	0.00837675	3.60915e-06	1.15493e-05	[6, 7, 8]	Group13	23.3333	7	[BOP1, MDN1, MRPL20, MRTO4, NOP2, RPL38, RSL24D1]
GO:0016072	rRNA metabolic process	GO_BiologicalProcess-EBI-UniProt-GOA-ACAP-ARAP_11.03.2022_00h00	0.000275656	0.00736396	3.60915e-06	1.15493e-05	[7, 8]	Group13	9.71223	27	[ABT1, BOP1, BYSL, DDX49, DHX37, EIF4A3, GEMIN4, GTF3A, LYAR, MARS1, MDN1, MRTO4, NOP14, NOP2, PA2G4, PES1, PRC1, RPF1, RPL7L1, RPP40, RRP1, RRP36, SART1, SBDS, SMARCA4, TCOF1, WBP11]
GO:0000375	RNA splicing, via transesterification reactions	GO_BiologicalProcess-EBI-UniProt-GOA-ACAP-ARAP_11.03.2022_00h00	0.000331864	0.00800757	3.60915e-06	1.15493e-05	[7, 8, 9]	Group13	9.35484	29	[ALYREF, EIF4A3, GEMIN4, HNRNPF, HNRNPL, HSPA8, JMJD6, KHSRP, MBNL1, MYOD1, PPIL1, PRPF19, PRPF4, PUF60, SART1, SF3A1, SF3B5, SMNDC1, SNRNP200, SNRPC, SYNCRIP, TFIP11, TGS1, U2AF1, U2AF2, USP49, WBP11, XAB2, YJU2]
GO:0000819	sister chromatid segregation	GO_BiologicalProcess-EBI-UniProt-GOA-ACAP-ARAP_11.03.2022_00h00	0.000200525	0.00652143	9.31557e-09	7.45246e-08	[4, 5, 6]	Group14	10.3175	26	[ACTB, ANAPC11, AXIN2, BECN1, CDCA5, CDCA8, CDT1, CHMP2B, KIF2C, KIFC1, KMT5A, KPNB1, MAD2L1, MAD2L1BP, MIS12, NCAPD2, NCAPH, NUDC, PLK1, PRC1, SMARCA4, SMARCD3, TACC3, TTK, TUBG2, WRAP73]
GO:0051276	chromosome organization	GO_BiologicalProcess-EBI-UniProt-GOA-ACAP-ARAP_11.03.2022_00h00	6.10861e-07	0.000114231	9.31557e-09	7.45246e-08	[5]	Group14	7.90861	90	[ACTB, ANAPC11, ATAD2, AXIN2, BAG6, BAHD1, BECN1, BLM, BRD2, CCT2, CCT3, CCT4, CCT8, CDCA5, CDCA8, CDT1, CENPW, CHD4, CHMP2B, CTC1, DAXX, EXO1, GATA3, H1-2, H2AC4, H2AZ1, H2BC11, H2BC15, H2BC17, H2BC4, H2BC5, H2BC8, H3C2, HDAC2, HID1, HMGA1, HMGB2, HMGN2, JMJD6, KANSL2, KAT8, KIF2C, KIFC1, KMT5A, KPNB1, LIN54, LSM11, MAD2L1, MAD2L1BP, MAP3K4, MCM2, MCM3, MIS12, MSH6, MYB, NCAPD2, NCAPH, NCOR1, NO…
GO:0140014	mitotic nuclear division	GO_BiologicalProcess-EBI-UniProt-GOA-ACAP-ARAP_11.03.2022_00h00	3.44148e-07	7.35493e-05	9.31557e-09	7.45246e-08	[4, 5, 7]	Group14	11.3043	39	[ACTB, ANAPC11, AURKA, BECN1, BMP4, CDCA5, CDCA8, CDKN1B, CDT1, CEP85, CHMP2B, EPGN, KIF2C, KIFC1, KMT5A, KPNB1, MAD2L1, MAD2L1BP, MIS12, MYBL2, NCAPD2, NCAPH, NDEL1, NPM2, NUDC, OBSL1, PLK1, PPP2R2D, PRC1, RANBP1, RSL24D1, SMARCA4, SMARCD3, TACC3, TTK, TUBG2, UBE2S, WRAP73, ZNF367]
GO:0033044	regulation of chromosome organization	GO_BiologicalProcess-EBI-UniProt-GOA-ACAP-ARAP_11.03.2022_00h00	2.27525e-05	0.00200222	9.31557e-09	7.45246e-08	[5, 6]	Group14	10.8614	29	[ACTB, ANAPC11, AXIN2, BECN1, CCT2, CCT3, CCT4, CCT8, CDCA5, CDCA8, CDT1, CTC1, MAD2L1, MAD2L1BP, MAP3K4, MCM2, NCAPD2, NCAPH, PLK1, RUVBL2, SMARCA4, SMARCD3, SMG1, SMG6, TACC3, TASOR, TCP1, TRIM28, TTK]
GO:0000070	mitotic sister chromatid segregation	GO_BiologicalProcess-EBI-UniProt-GOA-ACAP-ARAP_11.03.2022_00h00	2.16865e-05	0.00202769	9.31557e-09	7.45246e-08	[4, 5, 6, 7, 8]	Group14	11.6822	25	[ACTB, ANAPC11, BECN1, CDCA5, CDCA8, CDT1, CHMP2B, KIF2C, KIFC1, KMT5A, KPNB1, MAD2L1, MAD2L1BP, MIS12, NCAPD2, NCAPH, NUDC, PLK1, PRC1, SMARCA4, SMARCD3, TACC3, TTK, TUBG2, WRAP73]
GO:0006333	chromatin assembly or disassembly	GO_BiologicalProcess-EBI-UniProt-GOA-ACAP-ARAP_11.03.2022_00h00	9.65917e-05	0.00466133	9.31557e-09	7.45246e-08	[5, 7]	Group14	10.5263	26	[BAHD1, BRD2, CENPW, DAXX, H1-2, H2AC4, H2AZ1, H2BC11, H2BC15, H2BC17, H2BC4, H2BC5, H2BC8, H3C2, HMGA1, HMGB2, LIN54, MCM2, NOC2L, POLE3, SMARCA4, SMARCD3, SSRP1, TASOR, TRIM28, TSPY26P]
GO:0006338	chromatin remodeling	GO_BiologicalProcess-EBI-UniProt-GOA-ACAP-ARAP_11.03.2022_00h00	0.000110947	0.00502958	9.31557e-09	7.45246e-08	[5, 7]	Group14	9.81013	31	[ACTB, BRD2, CENPW, CHD4, DAXX, GATA3, H1-2, H2BC11, H2BC15, H2BC17, H2BC4, H2BC5, H2BC8, H3C2, HDAC2, HMGA1, HMGB2, LIN54, MCM2, MYB, NPM2, NUDT5, POLE3, RAD54L2, RUVBL2, SMARCA4, SMARCD3, SSRP1, TSPY26P, TTF2, YEATS2]
GO:0034502	protein localization to chromosome	GO_BiologicalProcess-EBI-UniProt-GOA-ACAP-ARAP_11.03.2022_00h00	4.41466e-05	0.00314492	9.31557e-09	7.45246e-08	[6]	Group14	14.0496	17	[CCT2, CCT3, CCT4, CCT8, CDCA5, CDT1, H2AC4, H2BC11, MIS12, PLK1, POLR1A, RPA1, RUVBL2, TASOR, TCP1, TTK, VCPIP1]
GO:0071103	DNA conformation change	GO_BiologicalProcess-EBI-UniProt-GOA-ACAP-ARAP_11.03.2022_00h00	0.000253495	0.00715525	9.31557e-09	7.45246e-08	[6]	Group14	9.06667	34	[BAHD1, BLM, BRD2, CDCA5, CENPW, CHD4, DAXX, H1-2, H2BC11, H2BC15, H2BC17, H2BC4, H2BC5, H2BC8, H3C2, HMGA1, HMGB2, KMT5A, LIN54, MCM2, MCM3, NCAPD2, NCAPH, NOC2L, PLK1, POLE3, POLR1A, RAD54L2, RPA1, RUVBL2, SSRP1, TASOR, TRIM28, TSPY26P]
GO:0034728	nucleosome organization	GO_BiologicalProcess-EBI-UniProt-GOA-ACAP-ARAP_11.03.2022_00h00	0.000169099	0.00588308	9.31557e-09	7.45246e-08	[6, 8]	Group14	11.2299	21	[BRD2, CENPW, DAXX, H1-2, H2BC11, H2BC15, H2BC17, H2BC4, H2BC5, H2BC8, H3C2, HMGA1, HMGB2, LIN54, MCM2, POLE3, RUVBL2, SMARCA4, SMARCD3, SSRP1, TSPY26P]
GO:0006334	nucleosome assembly	GO_BiologicalProcess-EBI-UniProt-GOA-ACAP-ARAP_11.03.2022_00h00	0.000293903	0.00745219	9.31557e-09	7.45246e-08	[6, 7, 9]	Group14	12.5	16	[BRD2, CENPW, DAXX, H1-2, H2BC11, H2BC15, H2BC17, H2BC4, H2BC5, H2BC8, H3C2, HMGB2, MCM2, POLE3, SSRP1, TSPY26P]
GO:0022402	cell cycle process	GO_BiologicalProcess-EBI-UniProt-GOA-ACAP-ARAP_11.03.2022_00h00	1.204e-06	0.000200132	1.99249e-10	3.18798e-09	[2, 3]	Group15	7.5643	100	[ACTB, ANAPC11, APP, AUNIP, AURKA, AXIN2, BAG6, BECN1, BIRC6, BLM, BMP4, BTN2A2, CCNA2, CCNF, CCNJL, CCNY, CDC25A, CDCA5, CDCA8, CDKN1B, CDT1, CEP85, CHMP2B, CNTROB, CSPP1, CTC1, CTDNEP1, DACT1, DDB1, E2F3, E2F6, EIF4EBP1, EPGN, EXOC8, EZR, FBXL7, FES, FLCN, FOXM1, FOXN3, GPSM2, HAUS2, HID1, INTS13, INTS7, KIAA0753, KIF2C, KIFC1, KLHDC3, KMT5A, KPNB1, LSM11, LZTS1, MAD2L1, MAD2L1BP, MASTL, MCM2, …
GO:0000278	mitotic cell cycle	GO_BiologicalProcess-EBI-UniProt-GOA-ACAP-ARAP_11.03.2022_00h00	8.10033e-09	4.03936e-06	1.99249e-10	3.18798e-09	[3]	Group15	8.83249	87	[ACTB, ANAPC11, APP, AURKA, BECN1, BLM, BMP4, BTN2A2, CCNA2, CCNF, CCNJL, CCNY, CDC25A, CDCA5, CDCA8, CDKN1B, CDT1, CENPW, CEP85, CHMP2B, CNTROB, CTC1, CTDNEP1, DACT1, DDB1, E2F3, E2F6, EIF4EBP1, EPGN, EXOC8, FBXL7, FOXG1, FOXM1, FOXN3, GPSM2, HSF1, INTS13, KIF2C, KIFC1, KMT5A, KPNB1, LSM11, LZTS1, MAD2L1, MAD2L1BP, MASTL, MCM2, MCM3, MIS12, MYB, MYBL2, MYH10, NCAPD2, NCAPH, NDEL1, NPM2, NUDC, NU…
GO:0044770	cell cycle phase transition	GO_BiologicalProcess-EBI-UniProt-GOA-ACAP-ARAP_11.03.2022_00h00	9.60623e-05	0.0047903	1.99249e-10	3.18798e-09	[3, 4]	Group15	8.24916	49	[ACTB, ANAPC11, APP, AURKA, BLM, BTN2A2, CCNA2, CCNF, CCNJL, CCNY, CDC25A, CDCA5, CDCA8, CDKN1B, CDT1, CTC1, DACT1, DDB1, E2F3, E2F6, EIF4EBP1, FBXL7, FOXM1, FOXN3, INTS7, LSM11, LZTS1, MAD2L1, MAD2L1BP, MASTL, NPM2, ORC1, PAGR1, PLCB1, PLK1, PPP2R2D, PRPF19, RHNO1, RRM2, RSL24D1, SLFN11, SMARCA4, SMARCD3, TACC3, TRIAP1, TTK, UBE2S, ZNF367, ZPR1]
GO:0051726	regulation of cell cycle	GO_BiologicalProcess-EBI-UniProt-GOA-ACAP-ARAP_11.03.2022_00h00	0.000455076	0.00958864	1.99249e-10	3.18798e-09	[3, 4]	Group15	6.82393	81	[ACTB, ANAPC11, APP, AURKA, AXIN2, BECN1, BIRC6, BLM, BMP4, BOP1, BTN2A2, CCNA2, CCNDBP1, CCNF, CCNJL, CCNK, CCNY, CDC25A, CDCA5, CDCA8, CDKN1B, CDT1, CEP85, CHMP2B, CSPP1, CTC1, DACT1, DDB1, E2F2, EIF4EBP1, EPGN, FLCN, FOXE3, FOXG1, FOXM1, FOXN3, GATA3, GPSM2, HSF1, HSPA8, INTS13, INTS7, LSM11, MAD2L1, MAD2L1BP, MASTL, MCM2, NCAPH, NPM2, OBSL1, ORC1, PAFAH1B1, PAGR1, PES1, PLCB1, PLK1, POU4F1, P…
GO:1903047	mitotic cell cycle process	GO_BiologicalProcess-EBI-UniProt-GOA-ACAP-ARAP_11.03.2022_00h00	1.22227e-09	1.82851e-06	1.99249e-10	3.18798e-09	[3, 4]	Group15	9.57055	78	[ACTB, ANAPC11, APP, AURKA, BECN1, BLM, BMP4, BTN2A2, CCNA2, CCNF, CCNJL, CCNY, CDC25A, CDCA5, CDCA8, CDKN1B, CDT1, CEP85, CHMP2B, CNTROB, CTC1, CTDNEP1, DACT1, DDB1, E2F3, E2F6, EIF4EBP1, EPGN, EXOC8, FBXL7, FOXM1, FOXN3, GPSM2, INTS13, KIF2C, KIFC1, KMT5A, KPNB1, LSM11, LZTS1, MAD2L1, MAD2L1BP, MASTL, MCM2, MCM3, MIS12, MYBL2, MYH10, NCAPD2, NCAPH, NDEL1, NPM2, NUDC, OBSL1, ORC1, PAFAH1B1, PLCB…
GO:0044772	mitotic cell cycle phase transition	GO_BiologicalProcess-EBI-UniProt-GOA-ACAP-ARAP_11.03.2022_00h00	9.54817e-06	0.00119034	1.99249e-10	3.18798e-09	[4, 5]	Group15	9.27835	45	[ACTB, ANAPC11, APP, AURKA, BLM, BTN2A2, CCNA2, CCNF, CCNJL, CCNY, CDC25A, CDCA5, CDCA8, CDKN1B, CDT1, CTC1, DACT1, DDB1, E2F3, E2F6, EIF4EBP1, FBXL7, FOXM1, FOXN3, LSM11, LZTS1, MAD2L1, MAD2L1BP, MASTL, NPM2, ORC1, PLCB1, PLK1, PPP2R2D, RRM2, RSL24D1, SLFN11, SMARCA4, SMARCD3, TACC3, TRIAP1, TTK, UBE2S, ZNF367, ZPR1]
GO:0000819	sister chromatid segregation	GO_BiologicalProcess-EBI-UniProt-GOA-ACAP-ARAP_11.03.2022_00h00	0.000200525	0.00652143	1.99249e-10	3.18798e-09	[4, 5, 6]	Group15	10.3175	26	[ACTB, ANAPC11, AXIN2, BECN1, CDCA5, CDCA8, CDT1, CHMP2B, KIF2C, KIFC1, KMT5A, KPNB1, MAD2L1, MAD2L1BP, MIS12, NCAPD2, NCAPH, NUDC, PLK1, PRC1, SMARCA4, SMARCD3, TACC3, TTK, TUBG2, WRAP73]
GO:0048285	organelle fission	GO_BiologicalProcess-EBI-UniProt-GOA-ACAP-ARAP_11.03.2022_00h00	8.08005e-06	0.00109889	1.99249e-10	3.18798e-09	[5]	Group15	8.99281	50	[ACTB, ANAPC11, AURKA, BAG6, BECN1, BMP4, CDCA5, CDCA8, CDKN1B, CDT1, CEP85, CHMP2B, COX10, EPGN, HID1, KIF2C, KIFC1, KLHDC3, KMT5A, KPNB1, MAD2L1, MAD2L1BP, MASTL, MFF, MIS12, MTFR1, MYBL2, NCAPD2, NCAPH, NDEL1, NPM2, NUDC, OBSL1, P3H4, PLCB1, PLK1, PPP2R2D, PRC1, RANBP1, RSL24D1, SMARCA4, SMARCD3, STAT2, SYCP2L, TACC3, TTK, TUBG2, UBE2S, WRAP73, ZNF367]
GO:0051276	chromosome organization	GO_BiologicalProcess-EBI-UniProt-GOA-ACAP-ARAP_11.03.2022_00h00	6.10861e-07	0.000114231	1.99249e-10	3.18798e-09	[5]	Group15	7.90861	90	[ACTB, ANAPC11, ATAD2, AXIN2, BAG6, BAHD1, BECN1, BLM, BRD2, CCT2, CCT3, CCT4, CCT8, CDCA5, CDCA8, CDT1, CENPW, CHD4, CHMP2B, CTC1, DAXX, EXO1, GATA3, H1-2, H2AC4, H2AZ1, H2BC11, H2BC15, H2BC17, H2BC4, H2BC5, H2BC8, H3C2, HDAC2, HID1, HMGA1, HMGB2, HMGN2, JMJD6, KANSL2, KAT8, KIF2C, KIFC1, KMT5A, KPNB1, LIN54, LSM11, MAD2L1, MAD2L1BP, MAP3K4, MCM2, MCM3, MIS12, MSH6, MYB, NCAPD2, NCAPH, NCOR1, NO…
GO:0140014	mitotic nuclear division	GO_BiologicalProcess-EBI-UniProt-GOA-ACAP-ARAP_11.03.2022_00h00	3.44148e-07	7.35493e-05	1.99249e-10	3.18798e-09	[4, 5, 7]	Group15	11.3043	39	[ACTB, ANAPC11, AURKA, BECN1, BMP4, CDCA5, CDCA8, CDKN1B, CDT1, CEP85, CHMP2B, EPGN, KIF2C, KIFC1, KMT5A, KPNB1, MAD2L1, MAD2L1BP, MIS12, MYBL2, NCAPD2, NCAPH, NDEL1, NPM2, NUDC, OBSL1, PLK1, PPP2R2D, PRC1, RANBP1, RSL24D1, SMARCA4, SMARCD3, TACC3, TTK, TUBG2, UBE2S, WRAP73, ZNF367]
GO:1902850	microtubule cytoskeleton organization involved in mitosis	GO_BiologicalProcess-EBI-UniProt-GOA-ACAP-ARAP_11.03.2022_00h00	9.93791e-05	0.00464597	1.99249e-10	3.18798e-09	[4, 5, 7]	Group15	11.976	20	[AURKA, CDCA8, CHMP2B, GPSM2, INTS13, KIFC1, KPNB1, MAD2L1, MYBL2, NDEL1, NUDC, PAFAH1B1, PLK1, PRC1, SBDS, SPRY2, TACC3, TTK, TUBG2, WRAP73]
GO:0033044	regulation of chromosome organization	GO_BiologicalProcess-EBI-UniProt-GOA-ACAP-ARAP_11.03.2022_00h00	2.27525e-05	0.00200222	1.99249e-10	3.18798e-09	[5, 6]	Group15	10.8614	29	[ACTB, ANAPC11, AXIN2, BECN1, CCT2, CCT3, CCT4, CCT8, CDCA5, CDCA8, CDT1, CTC1, MAD2L1, MAD2L1BP, MAP3K4, MCM2, NCAPD2, NCAPH, PLK1, RUVBL2, SMARCA4, SMARCD3, SMG1, SMG6, TACC3, TASOR, TCP1, TRIM28, TTK]
GO:0000070	mitotic sister chromatid segregation	GO_BiologicalProcess-EBI-UniProt-GOA-ACAP-ARAP_11.03.2022_00h00	2.16865e-05	0.00202769	1.99249e-10	3.18798e-09	[4, 5, 6, 7, 8]	Group15	11.6822	25	[ACTB, ANAPC11, BECN1, CDCA5, CDCA8, CDT1, CHMP2B, KIF2C, KIFC1, KMT5A, KPNB1, MAD2L1, MAD2L1BP, MIS12, NCAPD2, NCAPH, NUDC, PLK1, PRC1, SMARCA4, SMARCD3, TACC3, TTK, TUBG2, WRAP73]
GO:0000280	nuclear division	GO_BiologicalProcess-EBI-UniProt-GOA-ACAP-ARAP_11.03.2022_00h00	1.49058e-05	0.00148661	1.99249e-10	3.18798e-09	[6]	Group15	9.05512	46	[ACTB, ANAPC11, AURKA, BAG6, BECN1, BMP4, CDCA5, CDCA8, CDKN1B, CDT1, CEP85, CHMP2B, EPGN, HID1, KIF2C, KIFC1, KLHDC3, KMT5A, KPNB1, MAD2L1, MAD2L1BP, MASTL, MIS12, MYBL2, NCAPD2, NCAPH, NDEL1, NPM2, NUDC, OBSL1, P3H4, PLCB1, PLK1, PPP2R2D, PRC1, RANBP1, RSL24D1, SMARCA4, SMARCD3, SYCP2L, TACC3, TTK, TUBG2, UBE2S, WRAP73, ZNF367]
GO:0007080	mitotic metaphase plate congression	GO_BiologicalProcess-EBI-UniProt-GOA-ACAP-ARAP_11.03.2022_00h00	0.000406939	0.00908628	1.99249e-10	3.18798e-09	[4, 5, 6, 7, 8, 9]	Group15	16.6667	10	[BECN1, CDCA5, CDCA8, CDT1, CHMP2B, KIF2C, KIFC1, KPNB1, MIS12, NUDC]
GO:0006403	RNA localization	GO_BiologicalProcess-EBI-UniProt-GOA-ACAP-ARAP_11.03.2022_00h00	0.000323282	0.00792836	7.19954e-07	2.87982e-06	[3]	Group16	10.3139	23	[ALYREF, CCT2, CCT3, CCT4, CCT8, CHTOP, EIF4A3, HSF1, IGF2BP1, KHSRP, KPNB1, MRPL18, NCBP3, NUP205, NUP88, POLR2D, RUVBL2, SMG1, SMG6, TCP1, TOMM20, XPO5, YBX1]
GO:0090672	telomerase RNA localization	GO_BiologicalProcess-EBI-UniProt-GOA-ACAP-ARAP_11.03.2022_00h00	0.000219094	0.0069737	7.19954e-07	2.87982e-06	[4]	Group16	30	6	[CCT2, CCT3, CCT4, CCT8, RUVBL2, TCP1]
GO:0090685	RNA localization to nucleus	GO_BiologicalProcess-EBI-UniProt-GOA-ACAP-ARAP_11.03.2022_00h00	0.000219094	0.0069737	7.19954e-07	2.87982e-06	[4]	Group16	30	6	[CCT2, CCT3, CCT4, CCT8, RUVBL2, TCP1]
GO:0090670	RNA localization to Cajal body	GO_BiologicalProcess-EBI-UniProt-GOA-ACAP-ARAP_11.03.2022_00h00	0.000219094	0.0069737	7.19954e-07	2.87982e-06	[5]	Group16	30	6	[CCT2, CCT3, CCT4, CCT8, RUVBL2, TCP1]
GO:1904872	regulation of telomerase RNA localization to Cajal body	GO_BiologicalProcess-EBI-UniProt-GOA-ACAP-ARAP_11.03.2022_00h00	0.000159612	0.00582388	7.19954e-07	2.87982e-06	[3, 4, 6, 7]	Group16	31.5789	6	[CCT2, CCT3, CCT4, CCT8, RUVBL2, TCP1]
GO:1904874	positive regulation of telomerase RNA localization to Cajal body	GO_BiologicalProcess-EBI-UniProt-GOA-ACAP-ARAP_11.03.2022_00h00	5.31145e-05	0.00345475	7.19954e-07	2.87982e-06	[2, 3, 4, 5, 6, 7, 8]	Group16	37.5	6	[CCT2, CCT3, CCT4, CCT8, RUVBL2, TCP1]
GO:1900180	regulation of protein localization to nucleus	GO_BiologicalProcess-EBI-UniProt-GOA-ACAP-ARAP_11.03.2022_00h00	0.000351846	0.00822441	7.19954e-07	2.87982e-06	[4, 5, 7]	Group16	11.8881	17	[BMP4, BYSL, CCT2, CCT3, CCT4, CCT8, EIF2AK3, FLCN, PLK1, POLR1A, SMO, SUFU, TCP1, TFRC, TRIM28, ZIC1, ZPR1]
GO:0033044	regulation of chromosome organization	GO_BiologicalProcess-EBI-UniProt-GOA-ACAP-ARAP_11.03.2022_00h00	2.27525e-05	0.00200222	7.19954e-07	2.87982e-06	[5, 6]	Group16	10.8614	29	[ACTB, ANAPC11, AXIN2, BECN1, CCT2, CCT3, CCT4, CCT8, CDCA5, CDCA8, CDT1, CTC1, MAD2L1, MAD2L1BP, MAP3K4, MCM2, NCAPD2, NCAPH, PLK1, RUVBL2, SMARCA4, SMARCD3, SMG1, SMG6, TACC3, TASOR, TCP1, TRIM28, TTK]
GO:0090671	telomerase RNA localization to Cajal body	GO_BiologicalProcess-EBI-UniProt-GOA-ACAP-ARAP_11.03.2022_00h00	0.000219094	0.0069737	7.19954e-07	2.87982e-06	[5, 6]	Group16	30	6	[CCT2, CCT3, CCT4, CCT8, RUVBL2, TCP1]
GO:1904814	regulation of protein localization to chromosome, telomeric region	GO_BiologicalProcess-EBI-UniProt-GOA-ACAP-ARAP_11.03.2022_00h00	0.000302127	0.00753303	7.19954e-07	2.87982e-06	[4, 5, 8]	Group16	35.7143	5	[CCT2, CCT3, CCT4, CCT8, TCP1]
GO:1904816	positive regulation of protein localization to chromosome, telomeric region	GO_BiologicalProcess-EBI-UniProt-GOA-ACAP-ARAP_11.03.2022_00h00	0.000129203	0.00508651	7.19954e-07	2.87982e-06	[3, 4, 5, 6, 8, 9]	Group16	41.6667	5	[CCT2, CCT3, CCT4, CCT8, TCP1]
GO:0034502	protein localization to chromosome	GO_BiologicalProcess-EBI-UniProt-GOA-ACAP-ARAP_11.03.2022_00h00	4.41466e-05	0.00314492	7.19954e-07	2.87982e-06	[6]	Group16	14.0496	17	[CCT2, CCT3, CCT4, CCT8, CDCA5, CDT1, H2AC4, H2BC11, MIS12, PLK1, POLR1A, RPA1, RUVBL2, TASOR, TCP1, TTK, VCPIP1]
GO:0070202	regulation of establishment of protein localization to chromosome	GO_BiologicalProcess-EBI-UniProt-GOA-ACAP-ARAP_11.03.2022_00h00	0.000129203	0.00508651	7.19954e-07	2.87982e-06	[4, 5, 6, 7, 8]	Group16	41.6667	5	[CCT2, CCT3, CCT4, CCT8, TCP1]
GO:0070203	regulation of establishment of protein localization to telomere	GO_BiologicalProcess-EBI-UniProt-GOA-ACAP-ARAP_11.03.2022_00h00	7.83664e-05	0.00450908	7.19954e-07	2.87982e-06	[5, 6, 7, 8, 9]	Group16	45.4545	5	[CCT2, CCT3, CCT4, CCT8, TCP1]
GO:1904851	positive regulation of establishment of protein localization to telomere	GO_BiologicalProcess-EBI-UniProt-GOA-ACAP-ARAP_11.03.2022_00h00	4.44477e-05	0.00302244	7.19954e-07	2.87982e-06	[4, 5, 6, 7, 8, 9, 10]	Group16	50	5	[CCT2, CCT3, CCT4, CCT8, TCP1]
GO:1990173	protein localization to nucleoplasm	GO_BiologicalProcess-EBI-UniProt-GOA-ACAP-ARAP_11.03.2022_00h00	0.000302127	0.00753303	7.19954e-07	2.87982e-06	[7]	Group16	35.7143	5	[CCT2, CCT3, CCT4, CCT8, TCP1]
GO:1904869	regulation of protein localization to Cajal body	GO_BiologicalProcess-EBI-UniProt-GOA-ACAP-ARAP_11.03.2022_00h00	7.83664e-05	0.00450908	7.19954e-07	2.87982e-06	[5, 6, 8, 10]	Group16	45.4545	5	[CCT2, CCT3, CCT4, CCT8, TCP1]
GO:1904871	positive regulation of protein localization to Cajal body	GO_BiologicalProcess-EBI-UniProt-GOA-ACAP-ARAP_11.03.2022_00h00	7.83664e-05	0.00450908	7.19954e-07	2.87982e-06	[4, 5, 6, 7, 8, 9, 10, 11]	Group16	45.4545	5	[CCT2, CCT3, CCT4, CCT8, TCP1]
GO:1903405	protein localization to nuclear body	GO_BiologicalProcess-EBI-UniProt-GOA-ACAP-ARAP_11.03.2022_00h00	0.000129203	0.00508651	7.19954e-07	2.87982e-06	[8]	Group16	41.6667	5	[CCT2, CCT3, CCT4, CCT8, TCP1]
